# Supplementary material for: 6-(4-Pyrid­yl)-3-(3,4,5-trimethoxy­phen­yl)-1,2,4-triazolo[3,4-b][1,3,4]thia­diazole
Source: Acta Crystallogr Sect E Struct Rep Online. 2008 Jul 31;64(Pt 8):o1634. doi: 10.1107/S1600536808023544 (PMC2962241; doi:10.1107/S1600536808023544)
Supplement: Supplementary file 1 [file e-64-o1634-sup1.cif]

##############################################################################
###                                                                        ###
###        Electronic paper (Acta Crystallographica Section E)             ###
###                                                                        ###
##############################################################################
#                                                                            #
# This CIF contains the data in a paper accepted for publication in Acta     #
# Crystallographica Section E. It conforms to the requirements of Notes      #
# for Authors for Section E, and has been peer reviewed under the auspices   #
# of the IUCr Commission on Journals.                                        #
#                                                                            #
# Full details of the Crystallographic Information File format               #
# are given in the paper "The Crystallographic Information File (CIF):       #
# a New Standard Archive File for Crystallography" by S. R. Hall, F. H.      #
# Allen and I. D. Brown [Acta Cryst. (1991), A47, 655-685].                  #
#                                                                            #
# The current version of the core CIF dictionary is obtainable from          #
# ftp://ftp.iucr.org/pub/cif_core.dic. The current version number is 2.4.    #
#                                                                            #
# Software is freely available for graphical display of the structure(s) in  #
# this CIF.  For information consult the CIF home page http://www.iucr.org/  #
# cif/home.html                                                              #
#                                                                            #
# This file may be used for bona fide research purposes within the           #
# scientific community so long as proper attribution is given to the journal # 
# article from which it was obtained.                                        #
#                                                                            #
##############################################################################
                                             
data_I
_audit_creation_method     SHELXL-97
_chemical_name_systematic
;
6-(4-Pyridyl)-3-(3,4,5-trimethoxyphenyl)-1,2,4-
triazolo[3,4-<i>b</i>][1,3,4]thiadiazole
;
_chemical_name_common     ?
_chemical_formula_moiety     'C17 H15 N5 O3 S'
_chemical_formula_sum     'C17 H15 N5 O3 S'
_chemical_formula_iupac     'C17 H15 N5 O3 S'
_chemical_formula_weight     369.40
_chemical_melting_point     447
_symmetry_cell_setting     triclinic
_symmetry_space_group_name_H-M     'P -1'
_symmetry_space_group_name_Hall     '-P 1'
loop_
    _symmetry_equiv_pos_as_xyz
    'x, y, z'
    '-x, -y, -z'
_cell_length_a     7.7051(15)
_cell_length_b     8.6684(17)
_cell_length_c     13.851(3)
_cell_angle_alpha     105.00(3)
_cell_angle_beta     104.18(3)
_cell_angle_gamma     96.58(3)
_cell_volume     850.6(4)
_cell_formula_units_Z     2
_cell_measurement_reflns_used     2198
_cell_measurement_theta_min     2.478
_cell_measurement_theta_max     27.468
_cell_measurement_temperature     113(2)
_exptl_crystal_description     prism
_exptl_crystal_colour     colorless
_exptl_crystal_size_max     0.22
_exptl_crystal_size_mid     0.20
_exptl_crystal_size_min     0.12
_exptl_crystal_density_diffrn     1.442
_exptl_crystal_density_meas     ?
_exptl_crystal_density_method     'not measured'
_exptl_crystal_F_000     384
_exptl_absorpt_coefficient_mu     0.219
_exptl_absorpt_correction_type     multi-scan
_exptl_absorpt_process_details     '(CrystalClear; Rigaku/MSC, 2005)'
_exptl_absorpt_correction_T_min     0.9534
_exptl_absorpt_correction_T_max     0.9742
_exptl_special_details
;
;
_diffrn_ambient_temperature     113(2)
_diffrn_radiation_type     MoK\a
_diffrn_radiation_wavelength     0.71073
_diffrn_radiation_source     'rotating anode'
_diffrn_radiation_monochromator     confocal
_diffrn_measurement_device_type     'Rigaku Saturn CCD area-detector'
_diffrn_measurement_method     \w
_diffrn_detector_area_resol_mean     ?
_diffrn_reflns_number     4917
_diffrn_reflns_av_R_equivalents     0.0213
_diffrn_reflns_av_sigmaI/netI     0.0338
_diffrn_reflns_theta_min     1.59
_diffrn_reflns_theta_max     25.02
_diffrn_reflns_theta_full     25.02
_diffrn_measured_fraction_theta_max     0.990
_diffrn_measured_fraction_theta_full     0.990
_diffrn_reflns_limit_h_min     -9
_diffrn_reflns_limit_h_max     8
_diffrn_reflns_limit_k_min     -5
_diffrn_reflns_limit_k_max     10
_diffrn_reflns_limit_l_min     -16
_diffrn_reflns_limit_l_max     16
_diffrn_standards_number     0
_diffrn_standards_interval_count     0
_diffrn_standards_interval_time     0
_diffrn_standards_decay_%     0
_refine_special_details
;
 Refinement of F^2^ against ALL reflections.  The weighted R-factor wR and
 goodness of fit S are based on F^2^, conventional R-factors R are based
 on F, with F set to zero for negative F^2^. The threshold expression of
 F^2^ > 2sigma(F^2^) is used only for calculating R-factors(gt) etc. and is
 not relevant to the choice of reflections for refinement.  R-factors based
 on F^2^ are statistically about twice as large as those based on F, and R-
 factors based on ALL data will be even larger.
;
_reflns_number_total     2970
_reflns_number_gt     2467
_reflns_threshold_expression     I>2\s(I)
_refine_ls_structure_factor_coef     Fsqd
_refine_ls_matrix_type     full
_refine_ls_R_factor_all     0.0409
_refine_ls_R_factor_gt     0.0325
_refine_ls_wR_factor_gt     0.0882
_refine_ls_wR_factor_ref     0.1003
_refine_ls_goodness_of_fit_ref     1.091
_refine_ls_restrained_S_all     1.091
_refine_ls_number_reflns     2970
_refine_ls_number_parameters     238
_refine_ls_number_restraints     ?
_refine_ls_hydrogen_treatment     constr
_refine_ls_weighting_scheme     calc
_refine_ls_weighting_details
                 'calc w=1/[\s^2^(Fo^2^)+(0.0666P)^2^] where P=(Fo^2^+2Fc^2^)/3'
_atom_sites_solution_hydrogens     geom
_atom_sites_solution_primary     direct
_atom_sites_solution_secondary     difmap
_refine_ls_shift/su_max     0.001
_refine_ls_shift/su_mean     0.000
_refine_diff_density_max     0.334
_refine_diff_density_min     -0.406
_refine_ls_extinction_method     none
_refine_ls_extinction_coef     ?
loop_
    _atom_type_symbol
    _atom_type_description
    _atom_type_scat_dispersion_real
    _atom_type_scat_dispersion_imag
    _atom_type_scat_source
    'C' 'C' 0.0033 0.0016
                         'International Tables Vol C Tables 4.2.6.8 and 6.1.1.4'
    'H' 'H' 0.0000 0.0000
                         'International Tables Vol C Tables 4.2.6.8 and 6.1.1.4'
    'N' 'N' 0.0061 0.0033
                         'International Tables Vol C Tables 4.2.6.8 and 6.1.1.4'
    'O' 'O' 0.0106 0.0060
                         'International Tables Vol C Tables 4.2.6.8 and 6.1.1.4'
    'S' 'S' 0.1246 0.1234
                         'International Tables Vol C Tables 4.2.6.8 and 6.1.1.4'
_computing_data_collection     'CrystalClear (Rigaku/MSC, 2005)'
_computing_cell_refinement     'CrystalClear (Rigaku/MSC, 2005)'
_computing_data_reduction     'CrystalStructure (Rigaku/MSC, 2005)'
_computing_structure_solution     'SHELXS97 (Sheldrick, 2008)'
_computing_structure_refinement     'SHELXL97 (Sheldrick, 2008)'
_computing_molecular_graphics     'SHELXTL (Sheldrick, 2008)'
_computing_publication_material     'SHELXTL (Sheldrick, 2008)'
loop_
    _atom_site_type_symbol
    _atom_site_label
    _atom_site_fract_x
    _atom_site_fract_y
    _atom_site_fract_z
    _atom_site_U_iso_or_equiv
    _atom_site_adp_type
    _atom_site_calc_flag
    _atom_site_refinement_flags
    _atom_site_occupancy
    _atom_site_disorder_assembly
    _atom_site_disorder_group
    S S1 0.12462(5) 1.42520(5) 0.15970(3) 0.01718(15) Uani d . 1 . .
    O O1 0.42347(15) 0.65186(14) -0.05689(9) 0.0207(3) Uani d . 1 . .
    O O2 0.38351(15) 0.55944(14) -0.26365(10) 0.0221(3) Uani d . 1 . .
    O O3 0.22791(16) 0.72787(15) -0.38536(9) 0.0237(3) Uani d . 1 . .
    N N1 0.06954(17) 1.22162(16) -0.13378(11) 0.0173(3) Uani d . 1 . .
    N N2 0.04356(18) 1.35552(17) -0.06135(11) 0.0174(3) Uani d . 1 . .
    N N3 0.16107(16) 1.18786(16) 0.01937(10) 0.0137(3) Uani d . 1 . .
    N N4 0.22454(17) 1.14340(16) 0.10761(11) 0.0153(3) Uani d . 1 . .
    N N5 0.3721(2) 1.2020(2) 0.49150(12) 0.0271(4) Uani d . 1 . .
    C C1 0.2006(2) 0.9733(2) -0.13125(13) 0.0154(4) Uani d . 1 . .
    C C2 0.2800(2) 0.8834(2) -0.06844(13) 0.0153(4) Uani d . 1 . .
    H H2 0.2920 0.9157 0.0027 0.018 Uiso calc R 1 . .
    C C3 0.3410(2) 0.7454(2) -0.11299(13) 0.0159(4) Uani d . 1 . .
    C C4 0.3211(2) 0.6951(2) -0.21931(14) 0.0172(4) Uani d . 1 . .
    C C5 0.2417(2) 0.7869(2) -0.28176(13) 0.0183(4) Uani d . 1 . .
    C C6 0.1823(2) 0.9264(2) -0.23794(13) 0.0176(4) Uani d . 1 . .
    H H6 0.1308 0.9879 -0.2793 0.021 Uiso calc R 1 . .
    C C7 0.4203(2) 0.6867(2) 0.04955(13) 0.0197(4) Uani d . 1 . .
    H H7A 0.4866 0.7948 0.0879 0.030 Uiso calc R 1 . .
    H H7B 0.4757 0.6100 0.0798 0.030 Uiso calc R 1 . .
    H H7C 0.2963 0.6786 0.0522 0.030 Uiso calc R 1 . .
    C C8 0.2630(3) 0.4101(2) -0.27988(15) 0.0273(4) Uani d . 1 . .
    H H8A 0.2430 0.4057 -0.2148 0.041 Uiso calc R 1 . .
    H H8B 0.3168 0.3198 -0.3067 0.041 Uiso calc R 1 . .
    H H8C 0.1488 0.4049 -0.3290 0.041 Uiso calc R 1 . .
    C C9 0.1605(3) 0.8243(2) -0.45012(15) 0.0285(4) Uani d . 1 . .
    H H9A 0.0370 0.8318 -0.4506 0.043 Uiso calc R 1 . .
    H H9B 0.1644 0.7747 -0.5199 0.043 Uiso calc R 1 . .
    H H9C 0.2347 0.9313 -0.4235 0.043 Uiso calc R 1 . .
    C C10 0.1416(2) 1.1222(2) -0.08494(13) 0.0145(3) Uani d . 1 . .
    C C11 0.1006(2) 1.33163(19) 0.03000(13) 0.0151(4) Uani d . 1 . .
    C C12 0.2130(2) 1.2572(2) 0.18640(13) 0.0156(4) Uani d . 1 . .
    C C13 0.2677(2) 1.2409(2) 0.29190(13) 0.0163(4) Uani d . 1 . .
    C C14 0.2786(2) 1.3663(2) 0.37991(14) 0.0225(4) Uani d . 1 . .
    H H14 0.2510 1.4657 0.3738 0.027 Uiso calc R 1 . .
    C C15 0.3307(2) 1.3421(2) 0.47678(15) 0.0265(4) Uani d . 1 . .
    H H15 0.3376 1.4276 0.5351 0.032 Uiso calc R 1 . .
    C C16 0.3604(2) 1.0826(2) 0.40556(14) 0.0242(4) Uani d . 1 . .
    H H16 0.3891 0.9846 0.4138 0.029 Uiso calc R 1 . .
    C C17 0.3089(2) 1.0943(2) 0.30574(14) 0.0212(4) Uani d . 1 . .
    H H17 0.3017 1.0063 0.2488 0.025 Uiso calc R 1 . .
loop_
    _atom_site_aniso_label
    _atom_site_aniso_U_11
    _atom_site_aniso_U_22
    _atom_site_aniso_U_33
    _atom_site_aniso_U_12
    _atom_site_aniso_U_13
    _atom_site_aniso_U_23
    S1 0.0206(2) 0.0148(2) 0.0170(2) 0.00664(17) 0.00523(17) 0.00510(18)
    O1 0.0273(6) 0.0190(7) 0.0201(7) 0.0131(5) 0.0084(5) 0.0081(5)
    O2 0.0265(6) 0.0152(6) 0.0284(7) 0.0078(5) 0.0154(5) 0.0040(6)
    O3 0.0328(7) 0.0239(7) 0.0151(6) 0.0079(5) 0.0091(5) 0.0039(6)
    N1 0.0198(7) 0.0153(7) 0.0182(8) 0.0056(6) 0.0056(6) 0.0064(6)
    N2 0.0213(7) 0.0153(7) 0.0172(8) 0.0069(6) 0.0057(6) 0.0057(6)
    N3 0.0149(7) 0.0117(7) 0.0155(7) 0.0040(5) 0.0037(5) 0.0055(6)
    N4 0.0161(7) 0.0168(7) 0.0148(7) 0.0047(6) 0.0039(5) 0.0077(6)
    N5 0.0300(8) 0.0316(9) 0.0211(9) 0.0062(7) 0.0071(7) 0.0105(8)
    C1 0.0126(8) 0.0155(9) 0.0177(9) 0.0019(6) 0.0043(6) 0.0048(7)
    C2 0.0151(8) 0.0146(8) 0.0161(9) 0.0027(6) 0.0048(6) 0.0039(7)
    C3 0.0127(8) 0.0150(9) 0.0206(9) 0.0033(6) 0.0045(6) 0.0064(7)
    C4 0.0164(8) 0.0128(8) 0.0229(9) 0.0025(7) 0.0089(7) 0.0030(7)
    C5 0.0169(8) 0.0203(9) 0.0169(9) 0.0006(7) 0.0061(7) 0.0040(8)
    C6 0.0164(8) 0.0181(9) 0.0193(9) 0.0048(7) 0.0041(7) 0.0074(8)
    C7 0.0232(9) 0.0184(9) 0.0204(9) 0.0080(7) 0.0050(7) 0.0097(8)
    C8 0.0395(11) 0.0180(9) 0.0270(10) 0.0051(8) 0.0160(8) 0.0050(8)
    C9 0.0341(10) 0.0347(11) 0.0181(10) 0.0075(9) 0.0088(8) 0.0088(9)
    C10 0.0130(7) 0.0151(8) 0.0150(8) 0.0003(6) 0.0034(6) 0.0052(7)
    C11 0.0131(8) 0.0122(8) 0.0212(9) 0.0042(6) 0.0059(7) 0.0055(7)
    C12 0.0127(8) 0.0147(8) 0.0197(9) 0.0027(6) 0.0040(6) 0.0057(7)
    C13 0.0124(8) 0.0203(9) 0.0166(9) 0.0026(7) 0.0036(6) 0.0069(7)
    C14 0.0272(9) 0.0187(9) 0.0218(10) 0.0048(8) 0.0083(7) 0.0050(8)
    C15 0.0314(10) 0.0268(11) 0.0191(10) 0.0016(8) 0.0086(8) 0.0035(8)
    C16 0.0273(9) 0.0259(10) 0.0227(10) 0.0085(8) 0.0070(7) 0.0114(8)
    C17 0.0224(9) 0.0214(9) 0.0203(9) 0.0076(7) 0.0047(7) 0.0070(8)
_geom_special_details
;
All e.s.d.'s (except the e.s.d. in the dihedral angle between two l.s.
planes) are estimated using the full covariance matrix. The cell e.s.d.'s
are taken into account individually in the estimation of e.s.d.'s in
distances, angles and torsion angles; correlations between e.s.d.'s in
cell parameters are only used when they are defined by crystal symmetry.
An approximate (isotropic) treatment of cell e.s.d.'s is used for
estimating e.s.d.'s involving l.s. planes.
;
loop_
    _geom_bond_atom_site_label_1
    _geom_bond_atom_site_label_2
    _geom_bond_site_symmetry_2
    _geom_bond_distance
    _geom_bond_publ_flag
    S1 C11 . 1.7226(18) ?
    S1 C12 . 1.7615(17) ?
    O1 C3 . 1.3664(19) ?
    O1 C7 . 1.433(2) ?
    O2 C4 . 1.376(2) ?
    O2 C8 . 1.435(2) ?
    O3 C5 . 1.366(2) ?
    O3 C9 . 1.426(2) ?
    N1 C10 . 1.317(2) ?
    N1 N2 . 1.394(2) ?
    N2 C11 . 1.312(2) ?
    N3 C11 . 1.365(2) ?
    N3 N4 . 1.3694(18) ?
    N3 C10 . 1.372(2) ?
    N4 C12 . 1.297(2) ?
    N5 C16 . 1.336(2) ?
    N5 C15 . 1.343(2) ?
    C1 C2 . 1.392(2) ?
    C1 C6 . 1.394(2) ?
    C1 C10 . 1.460(2) ?
    C2 C3 . 1.387(2) ?
    C2 H2 . 0.9300 ?
    C3 C4 . 1.387(2) ?
    C4 C5 . 1.402(2) ?
    C5 C6 . 1.387(2) ?
    C6 H6 . 0.9300 ?
    C7 H7A . 0.9600 ?
    C7 H7B . 0.9600 ?
    C7 H7C . 0.9600 ?
    C8 H8A . 0.9600 ?
    C8 H8B . 0.9600 ?
    C8 H8C . 0.9600 ?
    C9 H9A . 0.9600 ?
    C9 H9B . 0.9600 ?
    C9 H9C . 0.9600 ?
    C12 C13 . 1.467(2) ?
    C13 C14 . 1.385(2) ?
    C13 C17 . 1.393(2) ?
    C14 C15 . 1.381(2) ?
    C14 H14 . 0.9300 ?
    C15 H15 . 0.9300 ?
    C16 C17 . 1.376(2) ?
    C16 H16 . 0.9300 ?
    C17 H17 . 0.9300 ?
loop_
    _geom_angle_atom_site_label_1
    _geom_angle_atom_site_label_2
    _geom_angle_atom_site_label_3
    _geom_angle_site_symmetry_1
    _geom_angle_site_symmetry_3
    _geom_angle
    _geom_angle_publ_flag
    C11 S1 C12 . . 87.35(8) ?
    C3 O1 C7 . . 116.86(13) ?
    C4 O2 C8 . . 113.05(12) ?
    C5 O3 C9 . . 116.86(14) ?
    C10 N1 N2 . . 109.38(13) ?
    C11 N2 N1 . . 106.05(13) ?
    C11 N3 N4 . . 117.95(14) ?
    C11 N3 C10 . . 106.53(13) ?
    N4 N3 C10 . . 135.51(13) ?
    C12 N4 N3 . . 107.80(13) ?
    C16 N5 C15 . . 116.09(16) ?
    C2 C1 C6 . . 120.81(15) ?
    C2 C1 C10 . . 120.03(15) ?
    C6 C1 C10 . . 119.11(15) ?
    C3 C2 C1 . . 119.36(16) ?
    C3 C2 H2 . . 120.3 ?
    C1 C2 H2 . . 120.3 ?
    O1 C3 C2 . . 123.22(15) ?
    O1 C3 C4 . . 116.10(14) ?
    C2 C3 C4 . . 120.68(15) ?
    O2 C4 C3 . . 120.89(15) ?
    O2 C4 C5 . . 119.60(15) ?
    C3 C4 C5 . . 119.48(15) ?
    O3 C5 C6 . . 124.38(15) ?
    O3 C5 C4 . . 115.23(15) ?
    C6 C5 C4 . . 120.39(15) ?
    C5 C6 C1 . . 119.26(15) ?
    C5 C6 H6 . . 120.4 ?
    C1 C6 H6 . . 120.4 ?
    O1 C7 H7A . . 109.5 ?
    O1 C7 H7B . . 109.5 ?
    H7A C7 H7B . . 109.5 ?
    O1 C7 H7C . . 109.5 ?
    H7A C7 H7C . . 109.5 ?
    H7B C7 H7C . . 109.5 ?
    O2 C8 H8A . . 109.5 ?
    O2 C8 H8B . . 109.5 ?
    H8A C8 H8B . . 109.5 ?
    O2 C8 H8C . . 109.5 ?
    H8A C8 H8C . . 109.5 ?
    H8B C8 H8C . . 109.5 ?
    O3 C9 H9A . . 109.5 ?
    O3 C9 H9B . . 109.5 ?
    H9A C9 H9B . . 109.5 ?
    O3 C9 H9C . . 109.5 ?
    H9A C9 H9C . . 109.5 ?
    H9B C9 H9C . . 109.5 ?
    N1 C10 N3 . . 107.71(14) ?
    N1 C10 C1 . . 126.81(15) ?
    N3 C10 C1 . . 125.40(14) ?
    N2 C11 N3 . . 110.32(15) ?
    N2 C11 S1 . . 139.95(13) ?
    N3 C11 S1 . . 109.73(12) ?
    N4 C12 C13 . . 120.08(15) ?
    N4 C12 S1 . . 117.15(12) ?
    C13 C12 S1 . . 122.75(13) ?
    C14 C13 C17 . . 117.81(16) ?
    C14 C13 C12 . . 122.40(16) ?
    C17 C13 C12 . . 119.78(16) ?
    C15 C14 C13 . . 119.24(17) ?
    C15 C14 H14 . . 120.4 ?
    C13 C14 H14 . . 120.4 ?
    N5 C15 C14 . . 123.67(18) ?
    N5 C15 H15 . . 118.2 ?
    C14 C15 H15 . . 118.2 ?
    N5 C16 C17 . . 124.66(17) ?
    N5 C16 H16 . . 117.7 ?
    C17 C16 H16 . . 117.7 ?
    C16 C17 C13 . . 118.51(18) ?
    C16 C17 H17 . . 120.7 ?
    C13 C17 H17 . . 120.7 ?
loop_
    _geom_torsion_atom_site_label_1
    _geom_torsion_atom_site_label_2
    _geom_torsion_atom_site_label_3
    _geom_torsion_atom_site_label_4
    _geom_torsion_site_symmetry_1
    _geom_torsion_site_symmetry_2
    _geom_torsion_site_symmetry_3
    _geom_torsion_site_symmetry_4
    _geom_torsion
    _geom_torsion_publ_flag
    C10 N1 N2 C11 . . . . -0.40(17) ?
    C11 N3 N4 C12 . . . . -0.60(19) ?
    C10 N3 N4 C12 . . . . 178.75(15) ?
    C6 C1 C2 C3 . . . . -0.1(2) ?
    C10 C1 C2 C3 . . . . -177.80(14) ?
    C7 O1 C3 C2 . . . . 9.6(2) ?
    C7 O1 C3 C4 . . . . -170.70(13) ?
    C1 C2 C3 O1 . . . . 178.75(13) ?
    C1 C2 C3 C4 . . . . -1.0(2) ?
    C8 O2 C4 C3 . . . . 79.22(19) ?
    C8 O2 C4 C5 . . . . -102.87(18) ?
    O1 C3 C4 O2 . . . . -0.6(2) ?
    C2 C3 C4 O2 . . . . 179.15(14) ?
    O1 C3 C4 C5 . . . . -178.51(14) ?
    C2 C3 C4 C5 . . . . 1.2(2) ?
    C9 O3 C5 C6 . . . . 5.0(2) ?
    C9 O3 C5 C4 . . . . -175.42(14) ?
    O2 C4 C5 O3 . . . . 2.1(2) ?
    C3 C4 C5 O3 . . . . 180.00(13) ?
    O2 C4 C5 C6 . . . . -178.33(14) ?
    C3 C4 C5 C6 . . . . -0.4(2) ?
    O3 C5 C6 C1 . . . . 178.88(14) ?
    C4 C5 C6 C1 . . . . -0.7(2) ?
    C2 C1 C6 C5 . . . . 1.0(2) ?
    C10 C1 C6 C5 . . . . 178.66(14) ?
    N2 N1 C10 N3 . . . . 0.96(17) ?
    N2 N1 C10 C1 . . . . -175.87(14) ?
    C11 N3 C10 N1 . . . . -1.14(17) ?
    N4 N3 C10 N1 . . . . 179.45(15) ?
    C11 N3 C10 C1 . . . . 175.75(14) ?
    N4 N3 C10 C1 . . . . -3.7(3) ?
    C2 C1 C10 N1 . . . . 177.96(15) ?
    C6 C1 C10 N1 . . . . 0.3(2) ?
    C2 C1 C10 N3 . . . . 1.7(2) ?
    C6 C1 C10 N3 . . . . -176.04(13) ?
    N1 N2 C11 N3 . . . . -0.34(17) ?
    N1 N2 C11 S1 . . . . 179.14(15) ?
    N4 N3 C11 N2 . . . . -179.55(12) ?
    C10 N3 C11 N2 . . . . 0.92(17) ?
    N4 N3 C11 S1 . . . . 0.80(17) ?
    C10 N3 C11 S1 . . . . -178.73(9) ?
    C12 S1 C11 N2 . . . . 179.97(19) ?
    C12 S1 C11 N3 . . . . -0.55(11) ?
    N3 N4 C12 C13 . . . . 178.53(13) ?
    N3 N4 C12 S1 . . . . 0.12(16) ?
    C11 S1 C12 N4 . . . . 0.26(13) ?
    C11 S1 C12 C13 . . . . -178.10(13) ?
    N4 C12 C13 C14 . . . . 172.23(15) ?
    S1 C12 C13 C14 . . . . -9.5(2) ?
    N4 C12 C13 C17 . . . . -8.5(2) ?
    S1 C12 C13 C17 . . . . 169.79(12) ?
    C17 C13 C14 C15 . . . . 0.6(2) ?
    C12 C13 C14 C15 . . . . 179.86(14) ?
    C16 N5 C15 C14 . . . . 0.0(3) ?
    C13 C14 C15 N5 . . . . -0.1(3) ?
    C15 N5 C16 C17 . . . . -0.4(3) ?
    N5 C16 C17 C13 . . . . 0.8(3) ?
    C14 C13 C17 C16 . . . . -0.9(2) ?
    C12 C13 C17 C16 . . . . 179.80(14) ?
loop_
    _geom_hbond_atom_site_label_D
    _geom_hbond_atom_site_label_H
    _geom_hbond_atom_site_label_A
    _geom_hbond_site_symmetry_A
    _geom_hbond_distance_DH
    _geom_hbond_distance_HA
    _geom_hbond_distance_DA
    _geom_hbond_angle_DHA
    _geom_hbond_publ_flag
    C2 H2 N4 . 0.93 2.32 3.016(3) 131.00 yes
    C7 H7B O1 2_665 0.96 2.45 3.313(3) 149.00 yes
    C8 H8A O1 . 0.96 2.59 3.106(3) 114.00 yes
    C8 H8A N1 1_545 0.96 2.60 3.409(3) 142.00 yes
    C14 H14 S1 . 0.93 2.80 3.185(3) 106.00 yes
    C9 H9A Cg3 2_755 0.96 3.07 3.974(3) 157.00 yes
data_global
_journal_date_recd_electronic     2008-07-24
_journal_date_accepted     2008-07-25
_journal_name_full     'Acta Crystallographica, Section E'
_journal_year     2008
_journal_volume     64
_journal_issue      8
_journal_page_first     o1634
_journal_page_last     o1634
_journal_paper_category     QO
_journal_coeditor_code     HK2505
_publ_contact_author_name     'Hai-Tang Du'
_publ_contact_author_address
;
  Institute of Natural products, Research center for Eco-Environmental
  scieces, Guiyang College, Guiyang 550005
  People's Republic of China
;
_publ_contact_author_email     haitangdu@gz139.com.cn
_publ_contact_author_fax     ?
_publ_contact_author_phone     ?
_publ_section_title
;\
6-(4-Pyridyl)-3-(3,4,5-trimethoxyphenyl)-1,2,4-triazolo[3,4-<i>b</i>][1,3,4]\
thiadiazole
;
loop_
    _publ_author_name
    _publ_author_address
    'Hai-Tang Du'
;
  Institute of Natural Products,
  Research Center for Eco-Environmental Scieces,
  Guiyang College,
  Guiyang 550005
  People's Republic of China
;
    'Hai-Jun Du'
;
  School of Chemistry and Environment Scieces,
  Guizhou University for Nationalities,
  Guiyang 550025
  People's Republic of China
;
