# Supplementary material for: 6-(4-Pyrid­yl)-3-(3,4,5-trimethoxy­phen­yl)-1,2,4-triazolo[3,4-b][1,3,4]thia­diazole
Source: Acta Crystallogr Sect E Struct Rep Online. 2008 Jul 31;64(Pt 8):o1634. doi: 10.1107/S1600536808023544 (PMC2962241; doi:10.1107/S1600536808023544)
Supplement: Supplementary file 2 [file e-64-o1634-Isup2.hkl]

# 
# h,k,l, Fc-squared, Fo-squared, sigma(Fo-squared) and status flag 
# 
data_I
_shelx_title ' R80624E1 in P-1' 
_shelx_refln_list_code          4 
_shelx_F_calc_maximum       67.22 
_exptl_crystal_F_000       384.00 
_reflns_d_resolution_high  0.8403 
 
loop_ 
 _symmetry_equiv_pos_as_xyz 
 'x, y, z' 
 '-x, -y, -z' 
 
_cell_length_a     7.7051 
_cell_length_b     8.6684 
_cell_length_c    13.8505 
_cell_angle_alpha 104.997 
_cell_angle_beta  104.185 
_cell_angle_gamma  96.584 
 
_shelx_F_squared_multiplier     1.000 
 
loop_ 
 _refln_index_h 
 _refln_index_k 
 _refln_index_l 
 _refln_F_squared_calc 
 _refln_F_squared_meas 
 _refln_F_squared_sigma 
 _refln_observed_status 
   1   0   0      101.96      100.02      0.90 o 
   3   0   0        5.70        7.40      0.59 o 
   4   0   0      463.79      445.66      6.69 o 
   5   0   0        0.02        0.92      0.53 o 
   6   0   0       31.16       27.95      2.02 o 
   7   0   0       11.77       12.46      4.89 o 
   8   0   0       29.27       25.46      4.77 o 
  -8   1   0      103.89      103.69      3.90 o 
  -7   1   0      193.25      207.11      8.24 o 
  -6   1   0       94.29       96.56      3.20 o 
  -5   1   0       48.67       52.37      2.29 o 
  -4   1   0     1608.09     1576.98     13.40 o 
  -3   1   0        0.24        1.07      0.98 o 
  -2   1   0      169.34      144.88      1.45 o 
  -1   1   0     1286.89     1194.59     11.21 o 
   0   1   0      167.97      162.79      1.40 o 
   1   1   0      532.14      503.99      8.55 o 
   3   1   0      413.49      424.28      9.88 o 
   4   1   0       44.49       43.26      1.63 o 
   5   1   0      281.09      293.74      5.90 o 
   6   1   0      232.14      229.39      3.44 o 
   7   1   0       11.59       13.66      5.19 o 
   8   1   0       86.25       76.68      6.16 o 
  -8   2   0       16.38       18.64      6.76 o 
  -7   2   0      121.30      125.76      4.24 o 
  -6   2   0      508.99      525.04     10.13 o 
  -5   2   0       49.79       54.39      2.83 o 
  -4   2   0     1314.05     1314.29     17.75 o 
  -3   2   0       67.46       69.04      0.86 o 
  -2   2   0     1491.22     1422.30     25.86 o 
  -1   2   0      117.21      111.13      1.75 o 
   0   2   0     3357.47     3242.21     49.97 o 
   1   2   0      199.24      184.60      4.31 o 
   2   2   0     3694.59     3737.13    141.37 o 
   3   2   0      484.90      481.18      9.76 o 
   4   2   0       12.75       13.69      3.85 o 
   5   2   0        0.09        0.39      0.56 o 
   6   2   0       47.68       50.15      1.88 o 
   7   2   0       15.44       16.11      8.96 o 
   8   2   0       32.52       24.07     12.98 o 
  -8   3   0      323.76      332.52     10.61 o 
  -7   3   0       31.29       30.36      3.02 o 
  -6   3   0      626.60      648.34     11.86 o 
  -5   3   0      176.47      204.13      6.16 o 
  -4   3   0      404.76      421.43      5.69 o 
  -3   3   0      218.87      230.92      5.42 o 
  -2   3   0      593.28      573.93      7.61 o 
  -1   3   0      154.60      157.33      3.79 o 
   0   3   0      101.60      109.67      2.38 o 
   1   3   0     1800.15     1627.01     40.12 o 
   2   3   0        0.47        1.27      1.43 o 
   3   3   0      285.90      292.90      7.30 o 
   4   3   0       33.44       30.87      2.24 o 
   5   3   0       65.99       68.80      2.32 o 
   6   3   0      134.84      139.98      9.18 o 
   7   3   0        8.22        9.48      3.86 o 
  -8   4   0       23.67       19.82      6.28 o 
  -7   4   0      236.86      236.74      5.83 o 
  -6   4   0       99.71       96.89      7.80 o 
  -5   4   0      183.86      188.17      3.20 o 
  -4   4   0      614.41      677.99      6.68 o 
  -3   4   0       29.95       28.43      1.69 o 
  -2   4   0      782.99      858.40     11.59 o 
  -1   4   0     1134.85     1113.14     14.35 o 
   0   4   0      388.87      372.43      6.33 o 
   1   4   0      665.84      673.84      9.47 o 
   2   4   0      169.89      166.06      4.54 o 
   3   4   0        7.06        6.87      3.13 o 
   4   4   0       24.70       25.28      2.34 o 
   5   4   0       48.19       45.65      4.55 o 
   6   4   0       78.00       80.91      3.92 o 
   7   4   0      210.94      222.05     11.68 o 
  -8   5   0      299.25      294.95      9.27 o 
  -7   5   0       36.54       35.85      3.58 o 
  -6   5   0      499.09      502.49     18.79 o 
  -5   5   0        2.45        5.11      1.43 o 
  -4   5   0      116.29      106.45      2.67 o 
  -3   5   0        9.13       15.03      2.67 o 
  -2   5   0       49.06       54.84      1.97 o 
  -1   5   0       45.98       29.27      1.66 o 
   0   5   0      140.41      143.88      3.18 o 
   1   5   0      647.99      723.90     11.23 o 
   2   5   0        0.88        0.73      2.13 o 
   3   5   0      437.94      442.78     15.00 o 
   4   5   0       15.90       17.21      2.62 o 
   5   5   0        2.06        2.51      2.06 o 
   6   5   0       71.66       77.16      9.89 o 
  -7   6   0       12.02        9.26      5.54 o 
  -6   6   0       14.52       21.10      9.76 o 
  -5   6   0      201.50      209.89      5.82 o 
  -4   6   0      478.66      458.79     17.94 o 
  -3   6   0       26.27       26.46      1.64 o 
  -2   6   0        1.02        0.67      1.07 o 
  -1   6   0        4.26        4.57      2.40 o 
   0   6   0      269.46      280.55      6.42 o 
   1   6   0      122.19      115.90      4.09 o 
   2   6   0      883.56      906.78     16.87 o 
   3   6   0        6.42        6.41      4.96 o 
   4   6   0      119.66      109.75      5.76 o 
   5   6   0        8.20       11.30      5.48 o 
  -7   7   0       36.88       40.32     17.51 o 
  -6   7   0        1.29        1.22      1.36 o 
  -5   7   0       53.85       56.58      2.81 o 
  -4   7   0        3.44        3.82      1.11 o 
  -3   7   0      234.39      238.78     16.43 o 
  -2   7   0       53.67       51.65      6.44 o 
  -1   7   0       30.03       32.37      3.75 o 
   0   7   0        9.64        5.76      2.76 o 
   1   7   0      230.44      243.01     13.35 o 
   2   7   0       66.01       64.95     10.31 o 
   3   7   0      164.46      177.02      7.33 o 
   4   7   0      131.21      134.14      6.56 o 
   5   7   0        1.09        0.53      1.99 o 
  -6   8   0      180.24      190.11      7.97 o 
  -5   8   0        4.87        3.52      1.90 o 
  -4   8   0      111.44      108.00      4.23 o 
  -3   8   0       36.76       38.33      2.90 o 
  -2   8   0       11.13       10.79      4.90 o 
  -1   8   0       16.15       11.95      3.89 o 
   0   8   0       85.16       93.73     11.11 o 
   1   8   0        1.31        1.15      2.00 o 
   2   8   0       99.46      105.69      7.15 o 
   3   8   0       72.14       62.12      4.78 o 
  -5   9   0       23.29       19.83      5.69 o 
  -4   9   0      122.17      111.80      8.53 o 
  -3   9   0       28.52       26.59      3.42 o 
  -2   9   0        2.54        3.97      2.18 o 
  -1   9   0        8.57       10.34      2.39 o 
   0   9   0      286.66      266.30      6.21 o 
   1   9   0       15.81       12.93      6.62 o 
   2   9   0       47.23       50.96      4.48 o 
   1 -10   1       72.20       70.91      5.20 o 
   2 -10   1       91.05       89.62      4.10 o 
  -2  -9   1       29.00       30.87      3.97 o 
  -1  -9   1       24.28       20.97     10.78 o 
   0  -9   1       59.60       63.42      6.07 o 
   1  -9   1       27.64       27.38      7.41 o 
   2  -9   1      222.34      220.11      8.01 o 
   3  -9   1        1.44        2.00      1.97 o 
   4  -9   1      198.77      207.90     10.65 o 
   5  -9   1      205.92      241.63      8.79 o 
  -4  -8   1        0.12        1.33      2.69 o 
  -3  -8   1       66.81       75.74      6.40 o 
  -2  -8   1        0.46        0.76      2.26 o 
  -1  -8   1        0.04        1.14      1.48 o 
   0  -8   1       10.41       11.37      2.17 o 
   1  -8   1      207.62      211.32      6.69 o 
   2  -8   1       22.72       25.92      7.28 o 
   3  -8   1       96.43       97.99      4.43 o 
   4  -8   1       34.34       32.44      2.83 o 
   5  -8   1       30.50       35.34     13.83 o 
   6  -8   1       71.92       71.21      5.45 o 
  -5  -7   1        2.44        1.07      3.01 o 
  -4  -7   1      418.02      432.10     18.11 o 
  -3  -7   1       63.63       52.92      8.31 o 
  -2  -7   1       99.78       99.10      5.47 o 
  -1  -7   1        7.71        5.14      1.74 o 
   0  -7   1       37.34       36.26      2.13 o 
   1  -7   1        0.31        1.15      2.17 o 
   2  -7   1      731.06      749.21     19.60 o 
   3  -7   1      261.93      275.72      6.50 o 
   4  -7   1        5.09        1.93      1.81 o 
   5  -7   1       69.76       63.57      4.47 o 
   6  -7   1       18.10       28.32     12.61 o 
   7  -7   1       35.95       47.80      5.42 o 
  -6  -6   1        5.20        0.82      2.16 o 
  -5  -6   1      151.04      159.56      8.46 o 
  -4  -6   1        2.42        2.38      2.44 o 
  -3  -6   1      234.45      247.15      9.71 o 
  -2  -6   1      104.94      107.06      4.76 o 
  -1  -6   1        2.69        2.29      2.17 o 
   0  -6   1       16.59       14.04      1.97 o 
   1  -6   1      107.04      107.27      3.27 o 
   2  -6   1      189.04      172.40      4.46 o 
   3  -6   1        6.26        5.48      2.34 o 
   4  -6   1      540.84      540.36      8.23 o 
   5  -6   1      142.19      153.93      8.23 o 
   6  -6   1      462.74      476.56     12.32 o 
   7  -6   1       59.26       51.00      5.00 o 
  -6  -5   1       12.89       11.36      2.38 o 
  -5  -5   1       98.58      100.31     13.88 o 
  -4  -5   1       71.93       68.83      5.88 o 
  -3  -5   1       93.00       93.97      4.18 o 
  -2  -5   1      132.19      122.43      5.22 o 
  -1  -5   1      218.27      206.23      3.66 o 
   0  -5   1      734.03      754.36     10.64 o 
   1  -5   1      293.25      293.05      7.75 o 
   2  -5   1     1013.97     1070.49      7.76 o 
   3  -5   1      250.83      246.10      4.84 o 
   4  -5   1      202.39      183.72      4.25 o 
   5  -5   1      418.63      397.25      9.74 o 
   6  -5   1      128.50      123.40      7.11 o 
   7  -5   1      153.50      137.91      6.40 o 
   8  -5   1       46.75       43.49      8.55 o 
  -7  -4   1       80.46       73.64      6.89 o 
  -6  -4   1       34.85       23.45      2.29 o 
  -5  -4   1       35.06       34.57      2.08 o 
  -4  -4   1        2.68        2.66      2.36 o 
  -3  -4   1      533.08      482.69     12.75 o 
  -2  -4   1       68.26       75.06      4.91 o 
  -1  -4   1       21.39       27.48      2.46 o 
   0  -4   1      399.52      377.69      6.27 o 
   1  -4   1      917.13      898.58     37.17 o 
   2  -4   1      362.57      400.24      6.29 o 
   3  -4   1      180.83      206.35     12.07 o 
   4  -4   1      901.32      928.10      5.73 o 
   5  -4   1        2.26        3.37      2.95 o 
   7  -4   1      345.85      346.58      8.84 o 
   8  -4   1     1247.16     1268.40     18.86 o 
  -8  -3   1        0.18        2.02      4.97 o 
  -7  -3   1        1.49        2.44      4.02 o 
  -6  -3   1        0.11        1.45      1.50 o 
  -5  -3   1      224.16      221.62      4.60 o 
  -4  -3   1      977.55     1057.52     25.59 o 
  -3  -3   1      163.12      147.72      6.76 o 
  -2  -3   1     1172.35     1217.70     20.92 o 
  -1  -3   1        7.18        6.35      1.48 o 
   0  -3   1      952.59      887.78     10.73 o 
   1  -3   1       50.71       58.86      1.58 o 
   2  -3   1     3243.58     3252.16     47.66 o 
   3  -3   1      187.77      191.44      5.73 o 
   4  -3   1     1850.82     1845.43     24.11 o 
   5  -3   1       57.17       64.76      3.62 o 
   6  -3   1       60.11       58.27      7.91 o 
   7  -3   1       36.67       39.05      3.21 o 
   8  -3   1       40.22       42.51      4.99 o 
  -8  -2   1       74.59       76.53      7.88 o 
  -7  -2   1       91.85       93.24      6.06 o 
  -6  -2   1       23.80       23.84      3.01 o 
  -5  -2   1       25.50       23.40      1.52 o 
  -3  -2   1      152.57      154.25      6.70 o 
  -2  -2   1      731.11      751.04     13.21 o 
  -1  -2   1       76.41       76.06      1.53 o 
   0  -2   1       21.86       21.28      1.75 o 
   1  -2   1      204.19      187.09      3.06 o 
   2  -2   1     2982.70     2821.55     40.57 o 
   3  -2   1      445.09      457.14     13.82 o 
   4  -2   1      105.08      111.72      4.28 o 
   5  -2   1      257.86      282.33      7.02 o 
   6  -2   1      109.08      104.00      4.53 o 
   7  -2   1        0.65        1.12      1.34 o 
   8  -2   1       67.70       72.52      4.47 o 
  -8  -1   1        5.55        3.50      4.17 o 
  -7  -1   1        0.04        0.84      0.59 o 
  -6  -1   1      132.62      132.17      2.32 o 
  -5  -1   1       74.56       71.89      2.07 o 
  -4  -1   1     1808.21     1815.44     22.72 o 
  -3  -1   1       31.39       27.34      1.17 o 
  -1  -1   1      455.58      444.40      7.60 o 
   1  -1   1        2.87        4.22      0.66 o 
   2  -1   1     3424.03     3071.82     45.48 o 
   3  -1   1        4.96        8.64      2.90 o 
   4  -1   1       12.57        9.03      2.90 o 
   5  -1   1        2.42        2.01      1.77 o 
   6  -1   1       23.17       23.26      2.89 o 
   7  -1   1       32.19       26.49      7.40 o 
   8  -1   1        0.24        2.04      1.84 o 
  -8   0   1       23.23       18.87      4.42 o 
  -7   0   1        0.00        0.10      1.69 o 
  -6   0   1      735.09      750.23      8.70 o 
  -5   0   1      107.33       99.86      3.39 o 
  -4   0   1       33.97       32.74      1.65 o 
  -3   0   1     1106.13     1128.39     10.89 o 
  -2   0   1     1545.29     1463.23     13.34 o 
  -1   0   1      319.76      319.90      2.40 o 
   0   0   1     3780.72       -0.31      0.26 o 
   2   0   1      263.38      249.65      3.31 o 
   3   0   1      924.66      901.02      9.03 o 
   4   0   1      203.05      203.02      4.52 o 
   5   0   1        5.23        4.14      1.23 o 
   6   0   1      116.33      113.14      7.35 o 
   7   0   1      263.31      272.54      6.79 o 
   8   0   1       11.17        8.54      6.83 o 
  -8   1   1      116.92      113.32      4.45 o 
  -7   1   1        1.92        1.83      1.11 o 
  -6   1   1      386.06      399.49     20.94 o 
  -5   1   1       84.64       76.65      1.70 o 
  -4   1   1      265.88      231.81      3.07 o 
  -3   1   1       76.62       77.35      0.91 o 
  -2   1   1     4519.04     4294.98    162.28 o 
  -1   1   1      241.14      261.91      3.44 o 
   1   1   1      149.13      156.06      2.82 o 
   2   1   1      217.95      221.43      5.96 o 
   3   1   1        8.73        3.71      1.02 o 
   4   1   1      162.24      155.66      2.50 o 
   5   1   1       77.74       81.48      2.93 o 
   6   1   1      106.47      105.11      2.37 o 
   7   1   1        1.89        2.71      1.96 o 
   8   1   1       30.46       27.89     13.86 o 
  -9   2   1       36.60       39.84      5.25 o 
  -8   2   1      229.99      239.91      8.71 o 
  -7   2   1      194.09      191.54      7.41 o 
  -6   2   1      134.44      121.80      6.08 o 
  -5   2   1      124.78      121.00      0.76 o 
  -4   2   1      705.96      695.35     10.13 o 
  -3   2   1       49.81       46.53      1.85 o 
  -2   2   1        1.58        1.24      0.60 o 
  -1   2   1      751.48      633.89      7.79 o 
   0   2   1      101.14       88.62      1.78 o 
   1   2   1       93.09       90.24      3.06 o 
   2   2   1       16.69       22.29      1.83 o 
   3   2   1      242.15      259.26      6.38 o 
   4   2   1      240.84      240.53      3.83 o 
   5   2   1       13.57       14.93      1.27 o 
   6   2   1       80.88       68.02      3.49 o 
   7   2   1        4.12        3.97      5.13 o 
   8   2   1      145.87      151.12      8.19 o 
  -8   3   1        3.56        2.99      2.19 o 
  -7   3   1      252.82      254.15      7.11 o 
  -6   3   1      376.62      418.82      7.58 o 
  -5   3   1       16.27       17.66      2.04 o 
  -4   3   1      763.15      830.22     18.00 o 
  -3   3   1     1279.06     1368.49     17.05 o 
  -2   3   1      102.35       93.83      2.47 o 
  -1   3   1     1196.26     1197.74     22.35 o 
   0   3   1       36.63       35.57      2.06 o 
   1   3   1        8.38       14.15      1.55 o 
   2   3   1       29.47       25.97      5.07 o 
   3   3   1      136.40      151.97      4.41 o 
   4   3   1      204.01      204.13      8.17 o 
   5   3   1      409.52      416.90      8.49 o 
   6   3   1        5.27        5.59      1.87 o 
   7   3   1        2.97        3.46      4.05 o 
  -8   4   1      189.80      208.61      6.65 o 
  -7   4   1       12.29       11.12      3.88 o 
  -6   4   1      136.94      135.46      4.31 o 
  -5   4   1      115.25      110.26      3.27 o 
  -4   4   1      229.16      254.24      4.26 o 
  -3   4   1       86.32       72.73      3.06 o 
  -2   4   1        9.73       13.03      1.47 o 
  -1   4   1     1358.02     1473.26     21.52 o 
   0   4   1      287.53      347.49     10.39 o 
   1   4   1     1038.55      971.60     18.67 o 
   2   4   1      142.30      136.69      4.66 o 
   3   4   1       59.05       59.47      3.50 o 
   4   4   1      266.77      255.72      7.44 o 
   5   4   1      161.88      162.08      5.85 o 
   6   4   1        4.43        4.53      1.89 o 
   7   4   1        5.80        6.60      5.98 o 
  -8   5   1       12.14       11.85      8.00 o 
  -7   5   1       84.64      100.74      5.78 o 
  -6   5   1      344.49      328.50     11.77 o 
  -5   5   1      144.72      149.84      3.06 o 
  -4   5   1       18.97       20.18      1.37 o 
  -3   5   1       22.92       15.20      1.33 o 
  -2   5   1      105.44       98.42      3.27 o 
  -1   5   1      116.65      112.34      3.59 o 
   0   5   1      832.65      888.46      8.94 o 
   1   5   1        9.01       15.61      2.76 o 
   2   5   1      116.56      122.11      8.14 o 
   3   5   1       24.02       22.52      2.83 o 
   4   5   1       52.07       49.48      3.43 o 
   5   5   1        1.98        2.15      2.28 o 
   6   5   1      258.77      276.65      8.61 o 
  -8   6   1        1.38       -0.77      2.15 o 
  -7   6   1        5.77        3.89      3.33 o 
  -6   6   1        1.34        2.39      2.44 o 
  -5   6   1      294.99      314.18     11.78 o 
  -4   6   1       55.74       50.00      2.99 o 
  -3   6   1       10.77        8.39      2.12 o 
  -2   6   1        7.46        3.68      3.81 o 
  -1   6   1      216.23      206.21      5.34 o 
   0   6   1      268.70      275.19      6.26 o 
   1   6   1       49.04       48.96      3.46 o 
   2   6   1      123.31      119.71      5.11 o 
   3   6   1       60.32       59.42      3.91 o 
   4   6   1        7.80        2.50      2.41 o 
   5   6   1       17.59       13.41      6.98 o 
  -7   7   1        1.84        2.74      2.77 o 
  -6   7   1       19.32       18.78     12.19 o 
  -5   7   1      145.61      145.96      3.72 o 
  -4   7   1        0.53        1.01      1.26 o 
  -3   7   1       87.77       89.93      3.41 o 
  -2   7   1       63.28       65.61      2.89 o 
  -1   7   1        0.64        0.53      2.18 o 
   0   7   1      105.39      108.24      4.45 o 
   1   7   1       59.10       74.05      4.92 o 
   2   7   1     1252.44     1294.79     18.23 o 
   3   7   1        7.63       10.63      4.18 o 
   4   7   1        4.00        3.86      3.73 o 
  -6   8   1       52.82       51.92      4.77 o 
  -5   8   1       46.05       47.32      2.73 o 
  -4   8   1        3.95        3.43      1.33 o 
  -3   8   1        3.14        3.34      2.13 o 
  -2   8   1      657.64      651.85     10.21 o 
  -1   8   1        1.04        3.32      2.26 o 
   0   8   1        4.19        2.61      1.66 o 
   1   8   1      558.72      566.93     12.90 o 
   2   8   1       95.32       73.86     23.50 o 
   3   8   1      559.81      578.20     13.92 o 
  -5   9   1       86.18      100.83      6.64 o 
  -4   9   1      240.90      266.34      7.10 o 
  -3   9   1      108.55       95.15      5.12 o 
  -2   9   1       40.23       48.87      3.26 o 
  -1   9   1       87.07       86.09      3.78 o 
   0   9   1      199.45      209.06      8.26 o 
   1   9   1      192.94      201.38     15.47 o 
   0 -10   2      107.95      113.77      5.14 o 
   1 -10   2        1.79        2.93      2.48 o 
   2 -10   2       62.69       62.56      4.01 o 
   3 -10   2      201.36      242.95      6.15 o 
  -2  -9   2       30.71       29.58      4.16 o 
  -1  -9   2      141.08      149.83      6.21 o 
   0  -9   2        0.82        1.77      1.75 o 
   1  -9   2      118.68      118.58      6.02 o 
   2  -9   2       19.58       22.30      6.04 o 
   3  -9   2       25.17       27.13      3.02 o 
   4  -9   2      112.56      117.33      3.99 o 
   5  -9   2      457.88      378.58     10.61 o 
  -4  -8   2       44.90       33.99     13.83 o 
  -3  -8   2        6.18       13.12      5.20 o 
  -2  -8   2       27.00       22.43     10.12 o 
  -1  -8   2       15.14       18.01      5.33 o 
   0  -8   2      506.34      522.45      8.46 o 
   1  -8   2      172.88      166.21      5.68 o 
   2  -8   2       30.71       26.73      7.12 o 
   3  -8   2      194.38      193.74      5.19 o 
   4  -8   2        7.26       11.37      3.77 o 
   5  -8   2      122.55      149.15      9.25 o 
   6  -8   2      205.04      208.75      8.64 o 
  -5  -7   2       28.21       20.54     10.56 o 
  -4  -7   2       53.82       53.75      6.51 o 
  -3  -7   2       19.28       22.77      5.33 o 
  -2  -7   2        3.24        2.73      3.61 o 
  -1  -7   2       83.07       77.35      2.71 o 
   0  -7   2      187.89      192.96      5.30 o 
   1  -7   2        1.18        2.25      2.04 o 
   2  -7   2      352.32      335.71      5.93 o 
   3  -7   2      642.00      688.34     15.54 o 
   4  -7   2      560.25      556.93     13.95 o 
   5  -7   2       15.20       11.80      6.05 o 
   6  -7   2        0.50        2.13      1.49 o 
   7  -7   2       19.52       13.29     10.82 o 
  -5  -6   2       52.60       50.15      3.70 o 
  -4  -6   2        9.46        6.13      4.30 o 
  -3  -6   2      220.71      230.86      7.09 o 
  -2  -6   2      541.76      550.03     12.55 o 
  -1  -6   2      170.31      166.20      5.41 o 
   0  -6   2      989.10     1029.38     17.55 o 
   1  -6   2      101.64      103.28      2.91 o 
   2  -6   2      220.03      212.70     14.31 o 
   3  -6   2      248.34      262.86      8.51 o 
   4  -6   2      439.26      431.40     12.00 o 
   5  -6   2      258.26      272.00     11.14 o 
   6  -6   2       24.41       18.18      7.52 o 
   7  -6   2        5.74        6.51      5.91 o 
  -7  -5   2        0.01        2.31      1.83 o 
  -6  -5   2       37.13       30.15      4.65 o 
  -5  -5   2      196.33      206.95      7.20 o 
  -4  -5   2        0.50        0.25      1.13 o 
  -3  -5   2       15.07       15.05      6.50 o 
  -2  -5   2      507.16      496.02      9.28 o 
  -1  -5   2      799.84      839.30      6.80 o 
   0  -5   2        1.27        1.88      1.02 o 
   1  -5   2       57.90       71.42      2.99 o 
   2  -5   2      455.17      471.06      4.99 o 
   3  -5   2        8.35        8.95      1.77 o 
   4  -5   2     1307.88     1313.04     31.22 o 
   5  -5   2      246.36      250.75      8.07 o 
   6  -5   2     2473.29     2582.44     28.17 o 
   7  -5   2       11.36        8.62      4.18 o 
   8  -5   2       40.25       34.17     11.22 o 
  -7  -4   2      103.51       81.43      5.63 o 
  -6  -4   2       96.71      105.34      4.79 o 
  -5  -4   2      215.34      220.60      6.48 o 
  -4  -4   2       82.65       84.47      3.59 o 
  -3  -4   2        0.15       -1.46      1.70 o 
  -2  -4   2      627.38      627.27     12.69 o 
  -1  -4   2       13.74       11.68      1.18 o 
   0  -4   2     1956.45     1906.99     22.31 o 
   1  -4   2      253.96      250.81      4.20 o 
   2  -4   2     2606.29     2834.17     34.50 o 
   3  -4   2       29.74       25.21      1.34 o 
   4  -4   2      360.06      352.63      3.23 o 
   5  -4   2       28.75       28.51      3.35 o 
   6  -4   2        5.40        4.42      1.53 o 
   7  -4   2       21.09       15.96      7.10 o 
   8  -4   2      505.83      489.34      9.89 o 
  -8  -3   2       57.41       54.80      6.55 o 
  -7  -3   2       11.44        6.37      3.83 o 
  -6  -3   2     1992.57     2022.13     46.49 o 
  -5  -3   2       33.43       36.57      1.55 o 
  -4  -3   2      353.89      373.95      4.24 o 
  -3  -3   2      170.25      173.20      7.76 o 
  -2  -3   2      277.66      268.42      6.35 o 
  -1  -3   2        3.40        4.55      1.46 o 
   0  -3   2      991.79      955.27     11.39 o 
   2  -3   2      211.78      220.52      4.42 o 
   3  -3   2      168.03      194.59      9.13 o 
   4  -3   2      189.31      188.31      4.42 o 
   5  -3   2       10.86       13.04      2.54 o 
   6  -3   2      112.67      109.94      7.85 o 
   7  -3   2      152.12      145.45     11.13 o 
   8  -3   2       37.40       36.29      6.15 o 
  -8  -2   2       49.03       47.87      5.24 o 
  -7  -2   2       42.77       44.55     17.68 o 
  -6  -2   2      419.73      412.99      8.09 o 
  -5  -2   2        1.18        1.26      0.85 o 
  -3  -2   2     1992.94     1966.96     44.68 o 
  -2  -2   2     1572.61     1700.48     18.87 o 
  -1  -2   2      842.69      761.15     23.74 o 
   1  -2   2      160.86      156.02      2.14 o 
   2  -2   2      139.27      140.40      2.66 o 
   3  -2   2       42.63       42.32      0.76 o 
   4  -2   2       48.54       46.52      2.70 o 
   5  -2   2      145.09      142.21      4.84 o 
   6  -2   2        5.07        4.37      2.10 o 
   7  -2   2      232.44      237.80      7.50 o 
   8  -2   2       65.46       66.95      7.38 o 
  -8  -1   2      342.94      327.10     15.36 o 
  -7  -1   2       29.79       29.26     10.25 o 
  -6  -1   2       26.45       27.15      1.36 o 
  -5  -1   2      998.57     1009.58      9.61 o 
  -4  -1   2     1121.00     1146.72     12.35 o 
  -3  -1   2     1323.61     1311.44     14.77 o 
  -2  -1   2     1404.20     1297.45     20.88 o 
  -1  -1   2     2638.87     2611.97     40.23 o 
   0  -1   2        0.14        0.81      0.46 o 
   1  -1   2      776.02      716.54      6.99 o 
   2  -1   2        1.98        2.60      0.61 o 
   3  -1   2      163.53      169.90      5.26 o 
   4  -1   2      164.37      169.85      5.26 o 
   5  -1   2      941.57     1023.48     14.08 o 
   6  -1   2       28.28       31.43      3.00 o 
   7  -1   2        3.79        1.61      1.38 o 
   8  -1   2       44.54       44.73      5.97 o 
  -8   0   2      136.98      131.87      8.18 o 
  -7   0   2      204.00      207.21      5.95 o 
  -6   0   2        1.23        1.05      0.59 o 
  -5   0   2       14.29       16.59      0.97 o 
  -4   0   2     2491.24     2548.32     24.94 o 
  -3   0   2      114.70      123.33      1.61 o 
  -1   0   2       89.16       90.13      1.00 o 
   0   0   2      257.60      232.62      3.09 o 
   1   0   2        2.13        3.28      0.92 o 
   2   0   2      105.88      100.52      2.63 o 
   3   0   2       43.17       46.39      2.02 o 
   4   0   2      158.32      153.60      2.77 o 
   5   0   2       63.40       64.27      2.35 o 
   6   0   2       54.98       55.39      3.23 o 
   7   0   2      296.60      295.76      9.88 o 
   8   0   2        4.66        3.41      2.44 o 
  -9   1   2      143.59      132.56      8.46 o 
  -8   1   2       46.15       35.30      6.59 o 
  -7   1   2      158.65      156.17      5.32 o 
  -6   1   2      226.15      222.05      4.98 o 
  -5   1   2        0.09        0.97      0.46 o 
  -4   1   2      113.44      126.53      3.41 o 
  -3   1   2       27.60       40.56      1.06 o 
  -2   1   2      497.89      501.38      5.21 o 
  -1   1   2      346.43      324.04      4.32 o 
   0   1   2     1046.10      897.79     14.82 o 
   1   1   2      875.03      759.08     12.84 o 
   2   1   2       58.79       61.00      4.81 o 
   3   1   2       82.58       80.17      2.56 o 
   4   1   2       62.17       61.70      1.72 o 
   5   1   2        8.04        7.73      1.85 o 
   6   1   2      456.63      486.19     21.35 o 
   7   1   2       34.05       43.34      3.23 o 
   8   1   2      132.03      118.18     14.74 o 
  -9   2   2      310.83      315.88     12.41 o 
  -8   2   2      151.88      160.52      6.48 o 
  -7   2   2       20.07       22.26      1.99 o 
  -6   2   2      234.24      246.84      9.22 o 
  -5   2   2      842.76      848.10      5.21 o 
  -4   2   2      164.39      169.09      4.37 o 
  -3   2   2      855.66      892.90     10.92 o 
  -2   2   2      222.20      233.97      3.96 o 
  -1   2   2       45.21       44.21      1.72 o 
   0   2   2      500.99      507.31      9.50 o 
   1   2   2      103.77       96.61      3.14 o 
   2   2   2       56.02       53.55      4.80 o 
   3   2   2      759.53      775.46     16.27 o 
   4   2   2        1.50        2.16      1.28 o 
   5   2   2       46.08       45.56      1.94 o 
   6   2   2      123.36      121.08      3.94 o 
   7   2   2       83.04       73.04      5.80 o 
  -8   3   2       66.74       62.99      3.72 o 
  -7   3   2       66.73       66.05      3.08 o 
  -6   3   2      113.25      111.76      4.64 o 
  -5   3   2       18.20       16.46      1.34 o 
  -4   3   2       16.00       18.65      1.05 o 
  -3   3   2     2126.49     2379.70     68.22 o 
  -2   3   2      530.18      605.13      8.53 o 
  -1   3   2     2697.48     2580.63     49.70 o 
   0   3   2      230.68      215.80      5.62 o 
   1   3   2      121.56      133.69      6.51 o 
   2   3   2      375.72      384.39      9.12 o 
   3   3   2      425.59      441.22      7.59 o 
   4   3   2        9.55       11.04      3.44 o 
   5   3   2        8.97        9.99      1.61 o 
   6   3   2       44.01       46.62      2.39 o 
   7   3   2       28.33       23.68     11.43 o 
  -8   4   2      209.87      239.57      6.49 o 
  -7   4   2      150.26      154.96      9.46 o 
  -6   4   2       28.98       25.83     11.01 o 
  -5   4   2       36.02       34.70      1.54 o 
  -4   4   2        7.44        7.71      2.27 o 
  -3   4   2      347.62      378.53     11.36 o 
  -2   4   2      260.09      271.58      4.97 o 
  -1   4   2      125.41      101.30      3.74 o 
   0   4   2       82.80      107.77      4.72 o 
   1   4   2        0.39        0.24      1.29 o 
   2   4   2      242.37      269.50      6.59 o 
   3   4   2        2.52        3.92      3.75 o 
   4   4   2      408.73      454.14     11.58 o 
   5   4   2       26.80       24.43      8.78 o 
   6   4   2      184.74      170.37      4.89 o 
  -8   5   2       11.05        9.85      4.85 o 
  -7   5   2      133.44      144.10      6.58 o 
  -6   5   2       20.05       15.80      7.56 o 
  -5   5   2       33.73       36.84      1.89 o 
  -4   5   2        2.89        4.51      1.40 o 
  -3   5   2      339.93      338.77      7.32 o 
  -2   5   2      237.28      240.79      6.85 o 
  -1   5   2      105.63       91.13      3.20 o 
   0   5   2      151.44      158.09     11.58 o 
   1   5   2      166.82      200.40      7.69 o 
   2   5   2      108.44      120.26      6.15 o 
   3   5   2        4.50        7.62      4.45 o 
   4   5   2      161.20      160.37      6.43 o 
   5   5   2      376.45      390.03     16.29 o 
   6   5   2       81.50       83.11      9.98 o 
  -8   6   2       10.43       10.96      5.36 o 
  -7   6   2      158.76      143.22      8.11 o 
  -6   6   2        1.18       -0.17      2.51 o 
  -5   6   2       79.26       68.32      3.99 o 
  -4   6   2        8.94        8.18      2.19 o 
  -3   6   2       51.86       55.97      4.05 o 
  -2   6   2      226.18      234.49      5.40 o 
  -1   6   2      136.28      126.87      7.27 o 
   0   6   2     1919.04     2097.92     19.35 o 
   1   6   2       89.15       90.19      4.99 o 
   2   6   2        0.21        0.79      1.48 o 
   3   6   2       25.15       30.95      4.33 o 
   4   6   2       36.77       33.71      3.24 o 
   5   6   2       62.40       54.42      5.42 o 
  -7   7   2       76.75       84.00      6.16 o 
  -6   7   2        6.51        5.19      3.51 o 
  -5   7   2        9.85        9.31      4.00 o 
  -4   7   2      537.09      500.90     12.25 o 
  -3   7   2        0.84        1.30      1.49 o 
  -2   7   2        9.72       14.92      6.83 o 
  -1   7   2     1240.44     1297.43     26.41 o 
   0   7   2      304.72      272.03     15.02 o 
   1   7   2     1072.17     1044.83     20.76 o 
   2   7   2       86.47       99.25      5.80 o 
   3   7   2       11.08        6.59      3.56 o 
   4   7   2        0.35        2.18      1.95 o 
  -6   8   2      101.48      114.51      6.43 o 
  -5   8   2      121.13      102.08      3.94 o 
  -4   8   2       21.05       21.03      6.59 o 
  -3   8   2       84.24       86.00      3.78 o 
  -2   8   2      110.59      104.29      5.18 o 
  -1   8   2      736.63      717.55      9.57 o 
   0   8   2      142.28      144.11      7.12 o 
   1   8   2      154.80      136.02      8.47 o 
   2   8   2      228.13      233.98      8.81 o 
  -4   9   2        0.07        0.44      0.59 o 
  -3   9   2       15.65       17.80      5.03 o 
  -2   9   2       93.91       85.46      3.79 o 
  -1   9   2        3.34        2.47      3.73 o 
   0   9   2        8.31        5.89      5.50 o 
   1   9   2      289.60      239.96     17.14 o 
   0 -10   3        1.51        2.04      1.30 o 
   1 -10   3       79.01       81.52      4.82 o 
   2 -10   3      116.30      127.91      8.48 o 
   3 -10   3      334.39      318.56      8.76 o 
  -3  -9   3        5.40        8.89      5.90 o 
  -2  -9   3      184.67      186.33      7.79 o 
  -1  -9   3      226.40      254.01      8.48 o 
   0  -9   3       23.35       20.91      6.75 o 
   1  -9   3      104.47      103.77      4.21 o 
   2  -9   3        0.78        2.36      1.44 o 
   3  -9   3      129.80      152.67      7.95 o 
   4  -9   3      157.04      146.41      5.60 o 
   5  -9   3       55.21       46.91     16.65 o 
  -4  -8   3       11.77       11.85      6.53 o 
  -3  -8   3       55.63       54.87      4.31 o 
  -2  -8   3       23.60       19.22      8.12 o 
  -1  -8   3        3.57        3.02      1.17 o 
   0  -8   3      280.89      282.41      7.10 o 
   1  -8   3      964.98     1009.33     20.75 o 
   2  -8   3      578.05      535.54      9.72 o 
   3  -8   3        0.69        0.27      1.14 o 
   4  -8   3       10.55        4.30      2.38 o 
   5  -8   3       71.44       74.41      6.71 o 
   6  -8   3       47.94       55.25      5.22 o 
  -5  -7   3      212.28      234.74      8.17 o 
  -4  -7   3      155.65      128.58      5.80 o 
  -3  -7   3       62.07       57.65      4.05 o 
  -2  -7   3      267.42      276.67      7.02 o 
  -1  -7   3       35.36       36.27      1.90 o 
   0  -7   3      364.48      337.93      9.92 o 
   1  -7   3       45.84       50.14      3.43 o 
   2  -7   3     1096.63     1072.22     12.17 o 
   3  -7   3      238.02      262.05      5.18 o 
   4  -7   3       25.98       19.06      1.69 o 
   5  -7   3        1.36        2.41      2.62 o 
   6  -7   3        5.87        7.98      5.18 o 
   7  -7   3       27.64       26.69     13.90 o 
  -6  -6   3        3.53        2.40      2.70 o 
  -5  -6   3        0.01        0.84      2.48 o 
  -4  -6   3      162.98      149.25      7.25 o 
  -3  -6   3      340.04      335.60      8.65 o 
  -2  -6   3        0.04       -0.03      0.97 o 
  -1  -6   3        0.19        1.47      0.91 o 
   0  -6   3      270.34      283.01     16.00 o 
   1  -6   3       95.76       99.55      3.24 o 
   2  -6   3      910.46      892.23     19.32 o 
   3  -6   3      122.05      115.69      7.00 o 
   4  -6   3     2836.66     2950.53     22.56 o 
   5  -6   3       35.10       41.61      6.76 o 
   6  -6   3       23.93       18.67     11.26 o 
   7  -6   3      152.68      152.87      7.60 o 
  -7  -5   3      219.77      241.12     10.89 o 
  -6  -5   3        0.26        1.57      1.17 o 
  -5  -5   3       10.66        9.68      3.34 o 
  -4  -5   3      154.72      155.23      5.12 o 
  -3  -5   3       17.80       18.59      2.20 o 
  -2  -5   3      770.22      755.23      7.64 o 
  -1  -5   3      382.84      391.27      6.14 o 
   0  -5   3     1419.07     1508.00     40.25 o 
   1  -5   3      166.42      149.75      5.16 o 
   2  -5   3      761.97      771.80     12.44 o 
   3  -5   3       29.20       20.63      3.08 o 
   4  -5   3      151.20      149.64      4.29 o 
   5  -5   3        8.49        8.67      4.36 o 
   6  -5   3      614.40      638.55     16.42 o 
   7  -5   3       84.08       88.21      5.35 o 
  -7  -4   3       55.89       58.82      7.30 o 
  -6  -4   3      120.09       99.52      5.28 o 
  -5  -4   3       29.41       30.28      3.21 o 
  -4  -4   3      212.12      219.31      8.44 o 
  -3  -4   3       10.19       16.29      5.90 o 
  -2  -4   3       80.17       68.43      2.99 o 
  -1  -4   3     1956.60     2034.46     64.25 o 
   0  -4   3      192.20      185.66      5.39 o 
   1  -4   3      478.17      527.60      9.03 o 
   2  -4   3      168.12      167.19      5.31 o 
   3  -4   3        7.05       11.40      1.40 o 
   4  -4   3      161.02      177.59      3.76 o 
   5  -4   3       31.03       24.66      8.95 o 
   6  -4   3       48.30       51.84      3.57 o 
   7  -4   3      206.57      217.01      9.32 o 
   8  -4   3       15.31       18.15      4.45 o 
  -8  -3   3      167.67      140.39     15.03 o 
  -7  -3   3        0.01        1.22      0.94 o 
  -6  -3   3     3176.33     3508.02     87.94 o 
  -5  -3   3     1285.88     1291.62     29.20 o 
  -4  -3   3      595.85      653.42      3.94 o 
  -3  -3   3      505.98      502.38     11.55 o 
  -2  -3   3      312.76      297.20      4.39 o 
  -1  -3   3        1.32        1.29      1.09 o 
   0  -3   3      863.59      823.03     11.22 o 
   1  -3   3        2.07        3.20      1.09 o 
   2  -3   3       98.62       86.66      3.28 o 
   3  -3   3      160.49      157.85      4.28 o 
   4  -3   3       30.75       32.47      3.35 o 
   5  -3   3      347.56      356.51      8.94 o 
   6  -3   3       82.95       79.54      3.69 o 
   7  -3   3       66.90       67.20      4.69 o 
   8  -3   3        0.85        1.87      1.76 o 
  -8  -2   3       84.55       89.10      6.25 o 
  -7  -2   3      520.33      507.71     14.86 o 
  -6  -2   3      640.74      655.57     12.59 o 
  -5  -2   3      854.84      856.46     19.66 o 
  -4  -2   3      139.81      140.61      6.71 o 
  -3  -2   3     1162.86     1164.37     21.12 o 
  -2  -2   3        5.78        6.36      0.65 o 
  -1  -2   3      356.94      323.90      5.14 o 
   0  -2   3       18.79       16.43      1.02 o 
   1  -2   3      606.48      588.71      9.98 o 
   2  -2   3      444.09      450.01      7.79 o 
   3  -2   3     2204.32     2256.72     23.75 o 
   4  -2   3      158.38      159.86      5.09 o 
   5  -2   3       33.67       33.85      2.43 o 
   6  -2   3       68.46       64.11      3.98 o 
   7  -2   3      222.40      225.75      6.72 o 
   8  -2   3       17.58       16.67      5.67 o 
  -8  -1   3        3.92        5.89      3.51 o 
  -7  -1   3       10.89        6.00      8.47 o 
  -6  -1   3      813.59      807.36     17.16 o 
  -5  -1   3       19.13       17.67      1.11 o 
  -4  -1   3     1354.70     1354.28     20.86 o 
  -3  -1   3      110.22      114.83      1.05 o 
  -2  -1   3      842.93      786.67     16.19 o 
  -1  -1   3      267.66      242.49      5.05 o 
   0  -1   3      221.66      178.73      3.60 o 
   1  -1   3      149.75      133.20      1.85 o 
   2  -1   3      435.37      438.75      8.73 o 
   3  -1   3      452.32      447.79      5.52 o 
   4  -1   3        1.42        1.96      0.46 o 
   5  -1   3      594.31      616.00     32.34 o 
   6  -1   3      115.54      114.80      4.97 o 
   7  -1   3      151.35      155.39      8.27 o 
   8  -1   3      369.40      396.81      8.08 o 
  -9   0   3      116.39      101.19      7.29 o 
  -8   0   3       67.75       69.47      6.05 o 
  -7   0   3        3.70        2.02      1.34 o 
  -6   0   3      110.69      114.44      2.30 o 
  -5   0   3      104.05      118.39      2.41 o 
  -4   0   3      542.69      526.97     10.13 o 
  -3   0   3      104.50       93.91      1.40 o 
  -2   0   3     1067.75     1021.49      9.68 o 
  -1   0   3       88.93       97.68      1.59 o 
   0   0   3      109.92      115.27      1.80 o 
   1   0   3      999.63      927.34     23.79 o 
   2   0   3      285.44      284.57      4.99 o 
   3   0   3      121.65      113.71      3.26 o 
   4   0   3      739.31      736.47      5.83 o 
   5   0   3      105.92      104.26      2.89 o 
   6   0   3      166.19      151.79      8.06 o 
   7   0   3      250.24      229.38      9.69 o 
   8   0   3        2.67        2.57      1.85 o 
  -9   1   3        0.51        0.41      4.75 o 
  -8   1   3       42.01       44.81      4.98 o 
  -7   1   3      698.58      726.64     16.09 o 
  -6   1   3      121.07      119.99      2.42 o 
  -5   1   3      721.67      714.53      4.56 o 
  -4   1   3      251.71      222.59      3.30 o 
  -3   1   3        3.06        2.87      0.96 o 
  -2   1   3     1244.84     1212.04     16.39 o 
  -1   1   3      266.26      259.39      6.94 o 
   0   1   3      118.13      133.20      3.25 o 
   1   1   3     2283.94     2253.78     35.97 o 
   2   1   3       34.72       25.92      2.96 o 
   3   1   3       32.10       31.28      1.78 o 
   4   1   3      171.54      161.72      3.93 o 
   5   1   3      191.68      201.62      4.09 o 
   6   1   3        4.46        2.26      1.75 o 
   7   1   3        8.93       11.99      2.95 o 
  -9   2   3       40.74       32.08     15.20 o 
  -8   2   3       12.91       12.09      4.76 o 
  -7   2   3       24.20       26.04      2.26 o 
  -6   2   3        0.33        0.60      0.38 o 
  -5   2   3      747.13      753.62      8.52 o 
  -4   2   3      309.41      375.71      4.89 o 
  -3   2   3     1325.50     1337.33     15.00 o 
  -2   2   3       60.87       58.91      3.60 o 
  -1   2   3      486.40      471.80      7.78 o 
   0   2   3       78.32       70.11      2.96 o 
   1   2   3     1564.10     1545.98     26.05 o 
   2   2   3       57.38       49.53      3.19 o 
   3   2   3       45.54       42.14      2.52 o 
   4   2   3       78.70       74.07      6.23 o 
   5   2   3       81.31       72.69      2.93 o 
   6   2   3       34.39       34.48      2.94 o 
   7   2   3       12.49        9.30      3.64 o 
  -9   3   3      117.74      117.41      9.36 o 
  -8   3   3        1.84        2.33      1.70 o 
  -7   3   3       46.20       53.03      6.95 o 
  -6   3   3       11.40       10.02      1.76 o 
  -5   3   3      283.77      302.25      5.32 o 
  -4   3   3       75.23       80.35      2.54 o 
  -3   3   3      479.74      454.80     17.62 o 
  -2   3   3      270.65      376.11     13.58 o 
  -1   3   3       64.90       79.20      4.90 o 
   0   3   3       56.28       52.32      3.33 o 
   1   3   3       17.37       11.06      4.30 o 
   2   3   3      888.57     1025.46     12.05 o 
   3   3   3       52.16       46.93      6.02 o 
   4   3   3      562.87      609.33     11.47 o 
   5   3   3        0.06        1.58      1.02 o 
   6   3   3        3.30        3.90      1.39 o 
   7   3   3       45.31       41.09     19.73 o 
  -8   4   3       41.73       39.30      3.68 o 
  -7   4   3       34.77       31.05      5.62 o 
  -6   4   3        5.52        6.72      2.35 o 
  -5   4   3      231.03      222.71      4.32 o 
  -4   4   3      262.02      283.08      6.63 o 
  -3   4   3      254.58      235.73      5.85 o 
  -2   4   3        7.14        7.40      1.84 o 
  -1   4   3      205.04      224.92      4.66 o 
   0   4   3      165.96      199.88      5.51 o 
   1   4   3      128.28      143.40      5.03 o 
   2   4   3      226.61      231.05      7.82 o 
   3   4   3     1268.70     1377.76     25.72 o 
   4   4   3       71.93       82.61      4.31 o 
   5   4   3       20.92       16.50      5.82 o 
   6   4   3      245.09      266.93      6.44 o 
  -8   5   3        0.48        2.87      1.80 o 
  -7   5   3        6.12        2.25      2.95 o 
  -6   5   3       42.12       38.60      3.21 o 
  -5   5   3      321.02      308.45      7.15 o 
  -4   5   3      143.36      137.44      3.82 o 
  -3   5   3      496.13      490.77     16.26 o 
  -2   5   3     1244.18     1318.01     22.60 o 
  -1   5   3      214.06      211.69      5.35 o 
   0   5   3        9.84       10.58      5.77 o 
   1   5   3      100.98      100.49      5.84 o 
   2   5   3       60.93       59.35      3.78 o 
   3   5   3      286.47      305.27     11.47 o 
   4   5   3      169.95      166.35      8.16 o 
   5   5   3        0.45        5.23      3.01 o 
  -7   6   3       18.59       14.76      7.33 o 
  -6   6   3      286.91      246.65      7.88 o 
  -5   6   3       26.53       21.00      2.62 o 
  -4   6   3       13.58       20.22      5.85 o 
  -3   6   3     1027.71     1004.90     25.99 o 
  -2   6   3      375.52      388.07      7.46 o 
  -1   6   3     1280.20     1217.04     17.75 o 
   0   6   3       93.10      100.01      9.55 o 
   1   6   3      118.72      120.40      5.77 o 
   2   6   3        1.76        0.74      2.55 o 
   3   6   3        4.48        6.05      2.59 o 
   4   6   3        1.57        3.60      2.28 o 
  -7   7   3      137.39      130.57      8.13 o 
  -6   7   3        1.15        2.17      2.54 o 
  -5   7   3      151.79      153.37      4.42 o 
  -4   7   3       32.03       28.09      8.53 o 
  -3   7   3     1176.41     1129.65     14.57 o 
  -2   7   3      202.67      218.17     10.45 o 
  -1   7   3      271.54      228.11      8.69 o 
   0   7   3      176.80      176.37      7.32 o 
   1   7   3      320.25      317.27      9.54 o 
   2   7   3       68.84       68.45      8.22 o 
   3   7   3       90.32       92.23     13.55 o 
  -6   8   3       53.94       66.62     15.06 o 
  -5   8   3       35.60       37.54      3.90 o 
  -4   8   3      219.10      207.04     12.16 o 
  -3   8   3        3.71        6.56      3.15 o 
  -2   8   3        1.07        1.98      1.49 o 
  -1   8   3      539.50      486.79     20.02 o 
   0   8   3       12.15       14.86      6.16 o 
   1   8   3      163.88      162.18      7.10 o 
   2   8   3      100.80       96.33      6.00 o 
  -4   9   3        2.61        2.64      1.83 o 
  -3   9   3       98.88       94.85     10.50 o 
  -2   9   3       54.49       50.05      5.30 o 
  -1   9   3       28.00       26.69     10.59 o 
   0   9   3       43.22       40.29      5.59 o 
  -1 -10   4        9.94        7.26      3.36 o 
   0 -10   4       25.25       15.30      4.77 o 
   1 -10   4       94.88      102.00      4.81 o 
   2 -10   4      157.21      137.56      6.84 o 
   3 -10   4       92.36       90.14      7.65 o 
  -3  -9   4        0.02       -0.85      2.58 o 
  -2  -9   4       81.53       97.78      6.42 o 
  -1  -9   4      669.64      712.11     13.15 o 
   0  -9   4      194.06      179.87     10.73 o 
   1  -9   4        0.17        2.41      1.75 o 
   2  -9   4        0.32        1.74      1.66 o 
   3  -9   4      159.95      148.38      6.19 o 
   4  -9   4       72.67       70.59      3.14 o 
   5  -9   4       93.08       83.80      7.75 o 
  -4  -8   4       48.14       38.11     12.90 o 
  -3  -8   4       78.62       78.06      9.74 o 
  -2  -8   4      289.56      304.91      5.55 o 
  -1  -8   4       17.07       17.11      4.85 o 
   0  -8   4     1133.31     1117.12     22.72 o 
   1  -8   4      177.26      182.31      6.36 o 
   2  -8   4      166.53      138.22      5.20 o 
   3  -8   4       16.07       16.65      2.30 o 
   4  -8   4        9.39        9.14      2.41 o 
   5  -8   4       70.72       66.75      4.94 o 
   6  -8   4      181.06      191.16      8.95 o 
  -5  -7   4      191.43      180.84      7.01 o 
  -4  -7   4        3.28        2.23      3.44 o 
  -3  -7   4        5.93       11.08      5.15 o 
  -2  -7   4      183.42      186.70      5.24 o 
  -1  -7   4       66.82       63.70      3.24 o 
   0  -7   4      305.81      301.44      7.18 o 
   1  -7   4        8.99        6.38      1.65 o 
   2  -7   4     2005.46     1965.12     63.97 o 
   3  -7   4      169.22      180.55      5.86 o 
   4  -7   4        6.40        3.82      1.69 o 
   5  -7   4      201.44      211.30      8.22 o 
   6  -7   4      319.09      337.63     10.35 o 
  -6  -6   4        3.69        6.54      2.99 o 
  -5  -6   4       58.21       51.12      6.78 o 
  -4  -6   4      498.36      500.15     16.51 o 
  -3  -6   4      109.69       98.83      4.32 o 
  -2  -6   4      597.18      663.72      9.72 o 
  -1  -6   4      163.73      161.47      8.26 o 
   0  -6   4      522.09      505.07     19.81 o 
   1  -6   4        2.68        5.06      1.96 o 
   2  -6   4      235.55      233.84      7.20 o 
   3  -6   4       80.85       72.41      2.83 o 
   4  -6   4      774.53      818.83      9.67 o 
   5  -6   4       98.11      107.87      6.22 o 
   6  -6   4       63.50       61.14      5.49 o 
   7  -6   4      188.11      201.84      9.11 o 
  -7  -5   4        0.73        1.48      1.57 o 
  -6  -5   4       27.61       29.61      8.12 o 
  -5  -5   4        8.06        8.42      3.15 o 
  -4  -5   4       72.67       69.88      4.66 o 
  -3  -5   4     1286.98     1305.59     36.01 o 
  -2  -5   4        4.68        3.83      1.44 o 
  -1  -5   4      551.24      591.22      7.37 o 
   0  -5   4       14.26       13.45      3.09 o 
   1  -5   4        8.21       13.23      3.38 o 
   2  -5   4      231.64      260.82      3.83 o 
   3  -5   4        0.58        0.60      1.43 o 
   4  -5   4       78.35       73.75      1.93 o 
   5  -5   4      458.82      520.95     20.74 o 
   6  -5   4       20.58       17.20      3.44 o 
   7  -5   4       24.15       35.47      5.32 o 
  -7  -4   4      614.14      625.06     17.90 o 
  -6  -4   4      121.30      123.19      4.78 o 
  -5  -4   4      225.89      235.10      6.72 o 
  -4  -4   4       50.43       52.08      0.86 o 
  -3  -4   4      194.06      183.66      4.74 o 
  -2  -4   4      199.39      179.66      9.05 o 
  -1  -4   4      105.50      118.41      3.94 o 
   0  -4   4       14.16       20.74      1.30 o 
   1  -4   4       52.44       41.81      2.33 o 
   2  -4   4      425.61      471.44      9.96 o 
   3  -4   4      344.22      352.85      7.20 o 
   4  -4   4      189.45      190.78      4.08 o 
   5  -4   4      258.05      254.67      6.57 o 
   6  -4   4        3.19        3.12      1.96 o 
   7  -4   4       92.06       96.95      6.01 o 
  -8  -3   4      254.74      223.49      9.68 o 
  -7  -3   4      356.19      367.01      6.49 o 
  -6  -3   4       93.74       92.71      3.34 o 
  -5  -3   4      527.46      576.65     11.84 o 
  -4  -3   4       16.15       17.00      6.12 o 
  -3  -3   4      385.63      368.40      8.46 o 
  -2  -3   4       10.03        9.50      0.69 o 
  -1  -3   4      248.42      250.77      3.90 o 
   0  -3   4      294.04      299.10      7.79 o 
   1  -3   4     2756.75     2908.25     32.55 o 
   2  -3   4       83.49       94.79      3.29 o 
   3  -3   4      155.35      197.44      6.85 o 
   4  -3   4      244.62      220.22      4.56 o 
   5  -3   4      347.84      364.37      8.26 o 
   6  -3   4       10.41       11.68      2.79 o 
   7  -3   4       64.58       66.10      3.95 o 
   8  -3   4      113.20      110.62      5.91 o 
  -8  -2   4      269.30      219.70      9.50 o 
  -7  -2   4       33.32       26.54      3.22 o 
  -6  -2   4      204.38      209.33      5.31 o 
  -5  -2   4       12.05       13.11      4.04 o 
  -4  -2   4      421.08      407.81      6.10 o 
  -3  -2   4       28.93       24.38      2.42 o 
  -2  -2   4      188.34      168.69      2.09 o 
  -1  -2   4        0.22        0.47      0.58 o 
   0  -2   4      484.35      480.55     18.49 o 
   1  -2   4      456.64      429.00     14.14 o 
   2  -2   4      157.67      162.64      2.25 o 
   3  -2   4     1786.47     1910.30     19.41 o 
   4  -2   4      496.06      538.25     10.77 o 
   5  -2   4      563.68      607.54     32.51 o 
   6  -2   4      568.44      619.86     14.42 o 
   7  -2   4      137.04      133.27      7.09 o 
   8  -2   4       64.94       67.84      6.46 o 
  -8  -1   4       55.57       48.01     17.58 o 
  -7  -1   4      107.44      102.72      5.62 o 
  -6  -1   4      180.03      181.39      4.99 o 
  -5  -1   4      100.32       90.94      1.94 o 
  -4  -1   4       24.92       24.92      0.92 o 
  -3  -1   4       59.27       61.57      1.93 o 
  -2  -1   4      717.42      661.32     11.88 o 
  -1  -1   4      747.74      699.29     12.81 o 
   0  -1   4      839.58      764.44     10.37 o 
   1  -1   4      188.18      193.85      3.46 o 
   2  -1   4      972.04      950.36     19.16 o 
   3  -1   4      537.00      514.09      6.34 o 
   4  -1   4       69.17       72.46      1.75 o 
   5  -1   4      250.77      263.23     14.04 o 
   6  -1   4        0.58        1.90      1.87 o 
   7  -1   4      156.83      139.42      6.13 o 
  -9   0   4      430.49      474.77     14.71 o 
  -8   0   4       24.36       20.65     13.24 o 
  -7   0   4      243.02      235.40     11.47 o 
  -6   0   4       50.45       46.20      2.22 o 
  -5   0   4       91.36       88.99      2.10 o 
  -4   0   4      192.99      194.38      4.25 o 
  -3   0   4        6.23        8.19      1.14 o 
  -2   0   4        7.59       12.45      1.73 o 
  -1   0   4     2423.06     2300.60     36.61 o 
   0   0   4        2.14        0.92      0.95 o 
   1   0   4       68.79       70.87      2.00 o 
   2   0   4       12.12       14.18      1.44 o 
   3   0   4      832.59      853.15     12.42 o 
   4   0   4       34.27       35.29      2.06 o 
   5   0   4       11.30       11.21      2.97 o 
   6   0   4        8.43        5.93      2.71 o 
   7   0   4        8.76        8.70      2.69 o 
  -9   1   4       35.54       45.43      5.38 o 
  -8   1   4        1.33        3.24      3.85 o 
  -7   1   4      129.23      128.43      4.44 o 
  -6   1   4      245.39      256.41      3.87 o 
  -5   1   4      262.76      259.76      6.28 o 
  -4   1   4      213.39      217.55      3.76 o 
  -3   1   4      538.36      527.12      5.88 o 
  -2   1   4       31.13       26.62      1.86 o 
  -1   1   4     2990.45     2904.60     45.98 o 
   0   1   4       64.10       45.72      4.68 o 
   1   1   4       60.25       73.89      4.56 o 
   2   1   4       10.69       16.07      2.31 o 
   3   1   4      320.38      323.41     12.39 o 
   4   1   4      101.49      109.34      4.05 o 
   5   1   4        6.96        8.33      1.70 o 
   6   1   4      123.71      114.09      4.27 o 
   7   1   4       18.82       19.44      9.83 o 
  -9   2   4       42.33       41.78     16.59 o 
  -8   2   4        5.92        7.57      2.49 o 
  -7   2   4      101.08      101.16      4.57 o 
  -6   2   4        1.22        0.76      0.79 o 
  -5   2   4      318.56      332.43      5.70 o 
  -4   2   4       34.96       54.64      2.13 o 
  -3   2   4        0.29        0.44      0.59 o 
  -2   2   4        2.75        6.77      2.48 o 
  -1   2   4      904.27      901.37     16.28 o 
   0   2   4     1044.54     1213.27     21.37 o 
   1   2   4        0.26       -0.39      1.71 o 
   2   2   4      886.09      917.76     19.64 o 
   3   2   4        1.87        2.64      2.77 o 
   4   2   4        2.33        4.09      1.75 o 
   5   2   4      190.08      191.01      5.92 o 
   6   2   4       11.01       11.34      3.12 o 
   7   2   4      143.13      133.51      5.49 o 
  -9   3   4        1.45        2.86      3.99 o 
  -8   3   4       31.31       34.96      3.20 o 
  -7   3   4       18.67       18.22      7.03 o 
  -6   3   4       83.98       87.81      2.24 o 
  -5   3   4       87.21       78.18      2.83 o 
  -4   3   4        0.34        0.53      1.06 o 
  -3   3   4      405.35      442.43      7.36 o 
  -2   3   4      121.69      161.13      6.79 o 
  -1   3   4       25.78       24.05      2.31 o 
   0   3   4      137.67      141.05      6.96 o 
   1   3   4     2448.85     2684.71     19.44 o 
   2   3   4      105.78      107.44      4.21 o 
   3   3   4        3.95        7.25      4.10 o 
   4   3   4      364.36      373.37      9.60 o 
   5   3   4      644.13      670.21      7.57 o 
   6   3   4        3.48        3.50      1.30 o 
  -8   4   4       30.65       27.63      2.74 o 
  -7   4   4      246.43      238.47      7.50 o 
  -6   4   4       92.73       97.28      3.58 o 
  -5   4   4      355.89      301.99      7.25 o 
  -4   4   4      361.39      364.61      7.64 o 
  -3   4   4      773.42      857.55     10.51 o 
  -2   4   4       49.36       46.66      2.93 o 
  -1   4   4       41.69       37.10      3.13 o 
   0   4   4       17.03        6.24      2.67 o 
   1   4   4      662.46      698.10     18.46 o 
   2   4   4      328.78      359.16     11.30 o 
   3   4   4       16.54       23.19      7.28 o 
   5   4   4        6.66       10.02      4.41 o 
   6   4   4       37.22       38.04      2.80 o 
  -8   5   4      151.91      138.40      6.31 o 
  -7   5   4       64.61       63.32      4.39 o 
  -6   5   4        4.80        6.72      2.37 o 
  -5   5   4      519.60      513.74     11.50 o 
  -4   5   4       72.98       74.72      3.53 o 
  -3   5   4     1510.65     1528.15     13.92 o 
  -2   5   4      333.52      360.52     17.11 o 
  -1   5   4      186.86      200.71      7.62 o 
   0   5   4       49.73       48.54      3.81 o 
   1   5   4        0.61       -0.12      2.47 o 
   2   5   4       12.29       10.15      2.74 o 
   3   5   4       96.60       89.91      9.38 o 
   4   5   4       26.49       32.82      8.76 o 
   5   5   4        3.69        4.02      2.49 o 
  -7   6   4      151.78      149.84      6.65 o 
  -6   6   4       11.17       12.09      2.81 o 
  -5   6   4     1306.27     1269.43     15.95 o 
  -4   6   4      486.97      519.13     12.81 o 
  -3   6   4      378.71      354.09      9.80 o 
  -2   6   4      250.73      268.03      9.90 o 
  -1   6   4      613.37      637.57     13.70 o 
   0   6   4       63.75       67.21      8.20 o 
   1   6   4      145.07      148.43      7.49 o 
   2   6   4       30.24       21.57     14.31 o 
   3   6   4        3.48        2.96      1.93 o 
   4   6   4        0.49        0.38      2.10 o 
  -7   7   4      108.19      107.37      6.23 o 
  -6   7   4      145.73      143.35      7.69 o 
  -5   7   4        0.65        0.97      1.05 o 
  -4   7   4        9.47       12.02      4.55 o 
  -3   7   4      823.37      780.48     11.55 o 
  -2   7   4        6.06        3.41      2.49 o 
  -1   7   4      321.25      349.63     10.91 o 
   0   7   4      129.75      150.75      6.77 o 
   1   7   4       82.15       71.34      4.88 o 
   2   7   4       46.23       45.00      4.76 o 
   3   7   4      294.90      307.41     10.64 o 
  -5   8   4       45.92       47.58      4.64 o 
  -4   8   4        4.65        6.38      2.29 o 
  -3   8   4      180.02      177.82      6.76 o 
  -2   8   4       12.82       11.86      5.58 o 
  -1   8   4       23.09       21.73      9.41 o 
   0   8   4        4.84        0.59      3.15 o 
   1   8   4       28.79       30.62     11.70 o 
  -2   9   4       14.21       12.94      8.19 o 
  -1 -10   5       23.64       25.75      7.46 o 
   0 -10   5       11.62       10.08      6.99 o 
   1 -10   5       92.76       84.05      5.46 o 
   2 -10   5       50.18       46.71      2.71 o 
  -3  -9   5        0.10       -0.37      1.30 o 
  -2  -9   5      562.03      559.62     12.34 o 
  -1  -9   5       29.50       20.18      6.59 o 
   0  -9   5      175.42      161.94      5.89 o 
   1  -9   5       16.29       18.96      4.63 o 
   2  -9   5        0.86        1.38      1.43 o 
   3  -9   5       56.69       51.72      4.06 o 
   4  -9   5       91.33       98.84     13.95 o 
  -4  -8   5       52.47       43.04      6.19 o 
  -3  -8   5       29.52       23.87     10.72 o 
  -2  -8   5      156.45      169.51      4.93 o 
  -1  -8   5        0.05        0.78      1.49 o 
   0  -8   5     1166.70     1214.13     36.74 o 
   1  -8   5      262.67      286.58      6.25 o 
   2  -8   5       11.02        8.98      3.88 o 
   3  -8   5      176.34      167.48      4.24 o 
   4  -8   5      294.85      295.58     17.26 o 
   5  -8   5      156.78      160.58      7.62 o 
  -5  -7   5        6.31        3.87      4.80 o 
  -4  -7   5      103.47      104.64     11.70 o 
  -3  -7   5       56.61       64.65      9.43 o 
  -2  -7   5      451.20      449.67     10.07 o 
  -1  -7   5       85.86       83.31      8.08 o 
   0  -7   5      266.11      266.10      5.48 o 
   1  -7   5      299.89      278.43      6.01 o 
   2  -7   5      526.19      560.30      7.97 o 
   3  -7   5       92.21       88.53      3.25 o 
   4  -7   5       27.64       24.59      1.87 o 
   5  -7   5      293.10      316.72     10.38 o 
   6  -7   5      165.91      170.96      8.00 o 
  -6  -6   5       48.62       54.41      7.69 o 
  -5  -6   5      387.95      392.91      9.82 o 
  -4  -6   5       10.43       11.61      5.36 o 
  -3  -6   5      163.85      159.92      3.40 o 
  -2  -6   5       28.35       28.82      1.77 o 
  -1  -6   5       48.72       53.68      3.11 o 
   0  -6   5       75.38       85.27      4.95 o 
   1  -6   5       10.70        7.56      1.72 o 
   2  -6   5       21.34       20.98      4.59 o 
   3  -6   5      406.53      414.25      6.74 o 
   4  -6   5      118.52      128.72      3.83 o 
   5  -6   5        6.06        7.70      4.27 o 
   6  -6   5       21.08       17.34      8.56 o 
   7  -6   5      376.17      377.74     13.27 o 
  -7  -5   5      189.73      170.03     12.50 o 
  -6  -5   5        2.72        4.48      3.29 o 
  -5  -5   5      104.25      113.64      5.77 o 
  -4  -5   5       77.54       74.97      3.93 o 
  -3  -5   5       52.03       52.47      1.53 o 
  -2  -5   5       75.14       82.49      5.24 o 
  -1  -5   5       48.29       43.49      3.35 o 
   0  -5   5      639.85      713.52     21.55 o 
   1  -5   5      276.83      266.52      4.69 o 
   2  -5   5      149.73      153.79      3.10 o 
   3  -5   5      390.31      391.88     15.03 o 
   4  -5   5        2.17        4.27      1.66 o 
   5  -5   5      129.91      129.63      7.73 o 
   6  -5   5       31.88       35.10      3.99 o 
   7  -5   5        4.63        5.43      6.50 o 
  -7  -4   5      166.83      145.46      5.90 o 
  -6  -4   5       35.39       31.63      4.21 o 
  -5  -4   5      144.66      150.07      5.03 o 
  -4  -4   5        0.35        0.53      1.92 o 
  -3  -4   5      241.27      228.68      8.38 o 
  -2  -4   5        6.39        6.79      0.90 o 
  -1  -4   5     2139.84     2163.40     37.83 o 
   0  -4   5       90.56       87.36      7.35 o 
   1  -4   5      621.01      695.53     12.59 o 
   3  -4   5      281.16      268.85      3.48 o 
   4  -4   5        1.39        0.68      0.71 o 
   5  -4   5      118.34      120.59      5.19 o 
   6  -4   5      115.67      117.54      4.96 o 
   7  -4   5        1.19        5.47      2.81 o 
  -8  -3   5       68.63       56.57      5.82 o 
  -7  -3   5       53.32       52.15      3.98 o 
  -6  -3   5       69.20       70.17      3.59 o 
  -5  -3   5       55.38       59.31      3.27 o 
  -4  -3   5        1.34        0.75      1.20 o 
  -3  -3   5        2.29        2.15      2.20 o 
  -2  -3   5       12.00       11.19      0.83 o 
  -1  -3   5      421.89      396.05      7.19 o 
   0  -3   5       51.71       55.62      2.93 o 
   1  -3   5     2057.77     2305.67     27.61 o 
   2  -3   5      819.84      949.23     34.70 o 
   3  -3   5      805.04      861.17      9.76 o 
   4  -3   5      444.39      456.69      9.52 o 
   5  -3   5      514.01      519.78     22.55 o 
   6  -3   5       15.44       21.48      3.30 o 
   7  -3   5      121.11      128.24      8.41 o 
  -8  -2   5       78.53       66.12      5.47 o 
  -7  -2   5       87.97       88.89      3.82 o 
  -6  -2   5        0.00        0.85      0.83 o 
  -5  -2   5       65.89       68.14      2.49 o 
  -4  -2   5      189.97      183.23      4.47 o 
  -3  -2   5       46.74       47.73      3.11 o 
  -2  -2   5        0.15        0.51      0.53 o 
  -1  -2   5       87.11       93.31      2.16 o 
   0  -2   5     1582.95     1681.03     19.57 o 
   1  -2   5      998.06      918.06     15.78 o 
   2  -2   5        8.71        8.07      0.98 o 
   3  -2   5      198.74      216.94      2.95 o 
   4  -2   5        9.59       13.61      1.11 o 
   5  -2   5      288.09      281.74      9.90 o 
   6  -2   5        7.15        6.69      4.03 o 
   7  -2   5       29.64       28.91      5.92 o 
  -8  -1   5       19.02       18.06     16.13 o 
  -7  -1   5      141.30      151.97      4.84 o 
  -6  -1   5       25.41       34.29      3.50 o 
  -5  -1   5      136.49      128.24      5.07 o 
  -4  -1   5        7.60       11.54      1.74 o 
  -3  -1   5      679.80      668.68     23.22 o 
  -2  -1   5       45.87       44.72      4.40 o 
  -1  -1   5      164.56      155.49      4.06 o 
   0  -1   5        1.11        4.10      1.81 o 
   1  -1   5     2010.87     1938.98     22.10 o 
   2  -1   5      299.71      356.64      4.80 o 
   3  -1   5        1.00        1.31      0.64 o 
   4  -1   5      272.57      288.84      5.19 o 
   5  -1   5       17.82       17.36      5.56 o 
   6  -1   5       11.83       11.23      3.11 o 
   7  -1   5        0.70        2.10      1.85 o 
  -9   0   5       21.89       16.18     10.39 o 
  -8   0   5      174.44      173.39     11.38 o 
  -7   0   5       66.88       72.06      2.60 o 
  -6   0   5      271.58      275.13      4.92 o 
  -5   0   5       30.20       31.61      3.08 o 
  -4   0   5        0.01        0.60      0.49 o 
  -3   0   5      793.02      770.31     11.62 o 
  -2   0   5       35.21       27.93      1.07 o 
  -1   0   5      342.97      323.07      7.95 o 
   0   0   5      783.93      772.62     22.32 o 
   1   0   5     1917.88     1955.24     40.70 o 
   2   0   5      200.32      197.32      6.28 o 
   3   0   5      148.70      157.61      4.22 o 
   4   0   5       82.06       86.01      2.33 o 
   5   0   5        7.85        8.43      2.81 o 
   6   0   5       45.23       48.94      4.07 o 
   7   0   5       11.93        9.26      3.51 o 
  -9   1   5       40.26       44.23      5.49 o 
  -8   1   5       23.62       19.42     11.40 o 
  -7   1   5      159.68      152.00      4.53 o 
  -6   1   5        7.55        7.55      1.70 o 
  -5   1   5        0.98        0.66      0.63 o 
  -4   1   5       21.12       26.53      1.59 o 
  -3   1   5     1180.90     1240.11     15.74 o 
  -2   1   5      474.21      516.23     10.64 o 
  -1   1   5        5.57        9.48      3.69 o 
   0   1   5      604.69      710.09     13.47 o 
   1   1   5      123.61      116.95      5.71 o 
   2   1   5        4.35        8.86      1.62 o 
   3   1   5      261.00      245.40      5.59 o 
   4   1   5       54.40       52.09      2.54 o 
   5   1   5      193.08      184.76      5.15 o 
   6   1   5       22.43       20.33      6.98 o 
   7   1   5       17.18       22.60      2.98 o 
  -9   2   5        2.12        2.74      4.55 o 
  -8   2   5        0.05        0.38      0.88 o 
  -7   2   5       50.19       44.93      2.52 o 
  -6   2   5       56.96       58.60      2.38 o 
  -5   2   5      108.76      105.73      4.41 o 
  -4   2   5      130.00      148.69      2.65 o 
  -3   2   5        0.02        0.66      0.49 o 
  -2   2   5       12.06        9.06      4.58 o 
  -1   2   5     3542.06     3776.54     19.74 o 
   0   2   5      430.49      431.17      9.77 o 
   1   2   5       30.15       28.23      2.66 o 
   2   2   5      598.30      624.97      9.10 o 
   3   2   5     1361.56     1414.97     34.87 o 
   4   2   5       16.29       16.80      2.24 o 
   5   2   5       30.10       25.92      3.15 o 
   6   2   5      115.99      113.77      9.44 o 
  -8   3   5      119.83      124.74      7.79 o 
  -7   3   5      153.38      134.32      4.52 o 
  -6   3   5      169.50      172.80      3.58 o 
  -5   3   5      838.73      864.76     11.88 o 
  -4   3   5        7.93        4.57      2.26 o 
  -3   3   5        3.33        4.65      1.80 o 
  -2   3   5      181.67      221.84      6.53 o 
  -1   3   5     1296.05     1358.01     29.09 o 
   0   3   5      923.71     1071.89     12.22 o 
   1   3   5       56.92       56.12      3.26 o 
   2   3   5       44.67       44.22      3.15 o 
   3   3   5       52.24       55.60      4.49 o 
   4   3   5        8.09        6.59      1.86 o 
   5   3   5      130.63      131.04      4.06 o 
   6   3   5       11.27       14.39      7.52 o 
  -8   4   5       26.95       25.05      2.61 o 
  -7   4   5      171.98      184.99      6.78 o 
  -6   4   5        5.34        6.88      2.24 o 
  -5   4   5     1402.13     1388.08     18.37 o 
  -4   4   5      365.42      339.22     11.67 o 
  -3   4   5       58.16       57.57      3.56 o 
  -2   4   5       17.13       18.07      7.31 o 
  -1   4   5       67.07       82.91      4.08 o 
   0   4   5        4.86        7.40      2.60 o 
   1   4   5      221.70      231.02      7.23 o 
   2   4   5       15.81       15.37      5.73 o 
   3   4   5       13.89       10.99      7.27 o 
   4   4   5      101.21       91.57      7.56 o 
   5   4   5       47.49       47.78      8.60 o 
  -8   5   5       45.03       37.93      8.75 o 
  -7   5   5     1206.42     1095.69     18.24 o 
  -6   5   5      584.03      583.04      8.86 o 
  -5   5   5      554.11      534.85     19.37 o 
  -4   5   5      224.92      218.63      5.41 o 
  -3   5   5      494.74      487.91      8.91 o 
  -2   5   5       61.15       67.05      4.13 o 
  -1   5   5       70.26       71.69      7.03 o 
   0   5   5        8.31        5.16      3.35 o 
   1   5   5       28.32       24.60      7.30 o 
   2   5   5        1.90        3.43      2.72 o 
   3   5   5       88.85       79.10      5.26 o 
   4   5   5       82.59       86.71      9.92 o 
  -7   6   5        3.40        2.80      3.44 o 
  -6   6   5       81.54       91.49      3.47 o 
  -5   6   5      502.06      450.57      8.96 o 
  -4   6   5        2.23        0.92      1.32 o 
  -3   6   5      180.95      178.87      5.96 o 
  -2   6   5      205.92      206.84      9.93 o 
  -1   6   5      202.53      202.13      8.86 o 
   0   6   5       48.14       52.49      3.91 o 
   1   6   5      613.84      653.37     23.52 o 
   2   6   5      253.75      246.69     11.73 o 
   3   6   5      299.22      298.28     10.05 o 
  -6   7   5        0.19        0.79      1.46 o 
  -5   7   5      250.46      237.20     17.50 o 
  -4   7   5       15.01       11.55      3.76 o 
  -3   7   5       34.04       24.78      7.45 o 
  -2   7   5       25.04       18.10      7.10 o 
  -1   7   5       33.10       38.25     12.04 o 
   0   7   5       32.06       38.91      4.23 o 
   1   7   5       13.64       11.42      6.14 o 
   2   7   5        8.25        8.84      3.76 o 
  -5   8   5      118.43      136.00      6.53 o 
  -4   8   5       15.08       15.27      5.48 o 
  -3   8   5       32.53       27.37     11.06 o 
  -2   8   5       17.96       12.65      6.44 o 
  -1   8   5        0.37       -0.14      2.87 o 
   0   8   5       40.68       41.98     13.82 o 
  -1 -10   6        0.39        2.39      1.23 o 
   0 -10   6        7.83        6.07      2.40 o 
   1 -10   6       18.74       13.09      4.37 o 
   2 -10   6       69.42       76.27      3.54 o 
  -3  -9   6       22.00       17.88      9.68 o 
  -2  -9   6      488.74      510.06     19.09 o 
  -1  -9   6      124.84      132.22      5.92 o 
   0  -9   6        2.44        2.21      1.22 o 
   1  -9   6       70.31       62.75      3.43 o 
   2  -9   6      226.49      226.53      7.51 o 
   3  -9   6      243.30      232.83      7.78 o 
   4  -9   6       10.58        7.87     11.71 o 
  -4  -8   6      353.71      398.71     10.65 o 
  -3  -8   6       61.47       58.79      9.96 o 
  -2  -8   6      200.24      205.41      4.46 o 
  -1  -8   6      256.58      251.05      5.91 o 
   0  -8   6      260.97      269.60     10.15 o 
   1  -8   6      179.74      184.50      5.78 o 
   2  -8   6       10.55       10.67      2.47 o 
   3  -8   6      507.88      513.03     14.12 o 
   4  -8   6      163.52      167.59      9.41 o 
   5  -8   6       99.88      115.74      6.82 o 
  -5  -7   6       72.08       71.59      9.06 o 
  -4  -7   6      115.88      115.06     13.15 o 
  -3  -7   6       47.64       49.60      4.02 o 
  -2  -7   6        0.10        0.96      0.52 o 
  -1  -7   6        5.25        4.47      1.87 o 
   0  -7   6        0.23        1.20      1.23 o 
   1  -7   6      350.89      361.60      9.18 o 
   2  -7   6      328.48      347.79      9.10 o 
   3  -7   6       12.49       12.28      3.37 o 
   4  -7   6      110.02      114.77      3.62 o 
   5  -7   6      330.84      356.15     16.31 o 
   6  -7   6        1.97       -1.04      3.08 o 
  -6  -6   6       91.71       89.46      4.79 o 
  -5  -6   6       40.97       27.91     15.46 o 
  -4  -6   6       12.56       13.93      5.10 o 
  -3  -6   6       17.19       16.31      1.65 o 
  -2  -6   6      243.26      254.05      4.75 o 
  -1  -6   6       82.11       77.94      4.02 o 
   0  -6   6       27.93       31.71      2.78 o 
   1  -6   6      400.47      392.81      7.98 o 
   2  -6   6       98.37      106.55      3.19 o 
   3  -6   6      159.21      148.60      3.30 o 
   4  -6   6       40.49       39.16      1.90 o 
   5  -6   6       36.96       39.25      8.99 o 
   6  -6   6      233.86      230.02      9.01 o 
  -7  -5   6       35.82       36.11      3.03 o 
  -6  -5   6       24.96       23.20      2.84 o 
  -5  -5   6      166.93      190.93      8.26 o 
  -4  -5   6        8.95       10.93      4.23 o 
  -3  -5   6     1081.37     1135.17     13.94 o 
  -2  -5   6      224.59      213.56      9.99 o 
  -1  -5   6      631.10      687.97      7.25 o 
   0  -5   6      466.14      465.34     11.85 o 
   1  -5   6      202.63      195.96      4.52 o 
   2  -5   6       66.96       56.67      2.08 o 
   3  -5   6       47.96       45.09      1.83 o 
   4  -5   6      167.64      165.76      3.40 o 
   5  -5   6        0.04        0.76      2.45 o 
   6  -5   6       44.91       45.08      4.53 o 
   7  -5   6      190.95      177.26      8.16 o 
  -7  -4   6        5.32        5.74      3.49 o 
  -6  -4   6        2.24       -0.38      1.23 o 
  -5  -4   6       35.28       31.38      2.53 o 
  -4  -4   6        0.00        0.69      1.56 o 
  -3  -4   6      513.23      496.50      3.46 o 
  -2  -4   6        0.09        0.61      0.66 o 
  -1  -4   6      507.89      531.47      7.79 o 
   0  -4   6      899.90     1004.89     27.10 o 
   1  -4   6      447.59      442.46     19.52 o 
   2  -4   6      416.56      433.41      6.66 o 
   3  -4   6     1239.70     1273.28     24.42 o 
   4  -4   6        1.42        1.34      0.89 o 
   5  -4   6      431.55      454.39     11.45 o 
   6  -4   6       99.28       97.77      6.95 o 
   7  -4   6        0.05        2.05      1.57 o 
  -8  -3   6        0.45       -0.20      3.29 o 
  -7  -3   6        6.55        6.32      2.95 o 
  -6  -3   6       75.25       78.64      3.08 o 
  -5  -3   6       38.34       37.00      3.98 o 
  -4  -3   6       97.50       98.83      3.82 o 
  -3  -3   6      246.63      234.55      2.93 o 
  -2  -3   6      720.13      687.29      9.28 o 
  -1  -3   6      322.26      302.88      7.14 o 
   0  -3   6      258.65      286.64     15.85 o 
   1  -3   6      168.79      178.26      7.11 o 
   2  -3   6        5.37       11.03      1.52 o 
   3  -3   6      645.26      685.17     10.89 o 
   4  -3   6       77.77       73.35      1.99 o 
   5  -3   6      210.72      193.24      7.20 o 
   6  -3   6      207.82      201.52      8.89 o 
   7  -3   6       45.15       39.19     10.18 o 
  -8  -2   6       11.24        7.87      5.31 o 
  -7  -2   6       35.70       33.40      3.66 o 
  -6  -2   6        2.56        2.50      1.07 o 
  -5  -2   6      312.35      317.01      7.27 o 
  -4  -2   6      315.83      299.77      9.02 o 
  -3  -2   6        0.47        0.73      0.52 o 
  -2  -2   6      104.38      111.36      3.70 o 
  -1  -2   6     1192.01     1226.24     36.42 o 
   0  -2   6      451.73      525.33     17.22 o 
   1  -2   6        1.60        5.77      2.90 o 
   2  -2   6      937.11     1012.05     22.64 o 
   3  -2   6       74.12       69.54      1.95 o 
   4  -2   6        1.54        1.02      1.31 o 
   5  -2   6        2.07        2.63      2.42 o 
   6  -2   6       56.68       54.54      3.76 o 
   7  -2   6      273.74      278.97      8.82 o 
  -8  -1   6      189.24      194.24     10.63 o 
  -7  -1   6        1.12       -0.05      1.06 o 
  -6  -1   6       11.73       10.92      3.34 o 
  -5  -1   6      136.69      143.54      4.81 o 
  -4  -1   6      129.06      109.50      3.03 o 
  -3  -1   6      193.01      199.21      3.20 o 
  -2  -1   6     1048.51     1149.04     20.64 o 
  -1  -1   6     2945.80     3118.85     50.38 o 
   0  -1   6      237.86      242.02      8.00 o 
   1  -1   6      580.72      657.41      7.73 o 
   2  -1   6       19.68       15.30      1.53 o 
   3  -1   6       31.84       27.37      1.48 o 
   4  -1   6      197.15      207.56      4.78 o 
   5  -1   6       21.87       17.93      2.99 o 
   6  -1   6      140.26      150.60      5.53 o 
   7  -1   6      124.56      122.11      5.79 o 
  -9   0   6       54.89       49.18      5.33 o 
  -8   0   6        6.95       12.67      9.67 o 
  -7   0   6        0.86        0.81      0.54 o 
  -6   0   6      116.51      115.11      4.17 o 
  -5   0   6      503.65      493.91     26.60 o 
  -4   0   6      624.04      641.89      5.86 o 
  -3   0   6       17.63       14.86      1.95 o 
  -2   0   6      433.43      466.95      6.12 o 
  -1   0   6      857.07      892.67     17.02 o 
   0   0   6      227.32      277.59      4.66 o 
   1   0   6      236.26      231.40      4.42 o 
   2   0   6       27.83       32.69      1.64 o 
   3   0   6      319.91      330.05      9.26 o 
   4   0   6       96.23       89.31      3.05 o 
   5   0   6       71.46       75.39      2.50 o 
   6   0   6        5.80        4.69      2.85 o 
   7   0   6       13.77       11.44      5.10 o 
  -9   1   6       52.67       51.09      4.84 o 
  -8   1   6       58.42       58.93      6.98 o 
  -7   1   6        3.40        3.49      1.65 o 
  -6   1   6        1.75        2.09      0.99 o 
  -5   1   6        4.16        2.56      1.17 o 
  -4   1   6        0.03        0.91      0.92 o 
  -3   1   6     2540.36     2747.52     48.02 o 
  -2   1   6      405.84      437.04     12.36 o 
  -1   1   6        9.02       21.18      2.93 o 
   0   1   6      329.85      310.92      7.75 o 
   1   1   6     2510.89     2568.06     39.71 o 
   2   1   6        0.99        2.94      1.63 o 
   3   1   6       41.47       54.59      2.44 o 
   4   1   6      261.26      262.59      5.20 o 
   5   1   6      421.92      450.13     10.01 o 
   6   1   6        0.23        3.28      2.01 o 
  -9   2   6       83.07       75.36      5.72 o 
  -8   2   6      100.85       95.65      6.13 o 
  -7   2   6      351.08      359.45     19.11 o 
  -6   2   6       12.69       11.43      3.69 o 
  -5   2   6       33.10       35.04      1.69 o 
  -4   2   6      426.51      481.55      5.97 o 
  -3   2   6     1955.35     1936.21     17.37 o 
  -2   2   6     1327.76     1475.60     28.47 o 
  -1   2   6       50.37       41.96      3.25 o 
   0   2   6       88.03       79.82      5.32 o 
   1   2   6       90.50       71.43      3.53 o 
   2   2   6        2.11        2.79      3.49 o 
   3   2   6      315.35      345.27      6.74 o 
   4   2   6       42.29       42.13      2.75 o 
   5   2   6      411.77      414.42      8.96 o 
   6   2   6      181.44      187.28     13.49 o 
  -8   3   6        0.22        1.35      1.41 o 
  -7   3   6      706.29      725.50      8.75 o 
  -6   3   6      304.84      300.38     17.25 o 
  -5   3   6       29.60       35.03      2.16 o 
  -4   3   6        9.00       12.79      3.89 o 
  -3   3   6       43.10       54.87      3.16 o 
  -2   3   6       37.88       29.98      5.96 o 
  -1   3   6      156.60      153.98      5.36 o 
   0   3   6        0.08        3.65      3.32 o 
   1   3   6      168.03      181.42      6.94 o 
   2   3   6      123.36      120.23      5.69 o 
   3   3   6      113.64      122.90      6.20 o 
   4   3   6        0.23        0.50      1.47 o 
   5   3   6        4.98        7.16      2.41 o 
  -8   4   6      364.29      366.53      9.35 o 
  -7   4   6      332.59      330.18      8.76 o 
  -6   4   6      108.16      106.81      9.31 o 
  -5   4   6      483.04      489.08     10.46 o 
  -4   4   6      105.09      106.56      3.64 o 
  -3   4   6       75.62       65.44      3.62 o 
  -2   4   6       24.44       22.02      7.41 o 
  -1   4   6        0.08        2.35      3.25 o 
   0   4   6        0.24        1.62      3.69 o 
   1   4   6       15.43       13.09      3.49 o 
   2   4   6      140.09      130.85      6.89 o 
   3   4   6       87.05      101.64      7.88 o 
   4   4   6       45.78       50.16      4.08 o 
   5   4   6        8.52        7.93      5.15 o 
  -8   5   6       82.83       93.15      5.51 o 
  -7   5   6      233.43      236.10     11.46 o 
  -6   5   6       36.47       29.26      2.77 o 
  -5   5   6       87.37       88.05      3.42 o 
  -4   5   6      518.72      519.63     17.94 o 
  -3   5   6      272.07      247.17     12.23 o 
  -2   5   6      128.24      130.85      5.75 o 
  -1   5   6      803.89      858.82     16.50 o 
   0   5   6      491.40      486.15     11.66 o 
   1   5   6      657.26      669.21     30.64 o 
   2   5   6      293.21      289.97      9.07 o 
   3   5   6        8.56        7.72      5.58 o 
   4   5   6      185.19      199.51      8.35 o 
  -7   6   6      183.60      156.61      6.78 o 
  -6   6   6        0.17        1.34      1.38 o 
  -5   6   6        4.43        3.04      1.96 o 
  -4   6   6        0.90        1.52      1.49 o 
  -3   6   6       60.49       62.22      4.09 o 
  -2   6   6       17.25       16.38     10.31 o 
  -1   6   6       31.70       35.04     14.87 o 
   0   6   6       19.57       19.38      8.49 o 
   1   6   6       63.36       58.87      5.60 o 
   2   6   6      449.85      466.97     19.95 o 
   3   6   6       48.29       46.47      4.78 o 
  -6   7   6        0.50        2.56      1.96 o 
  -5   7   6        2.61        2.64      2.09 o 
  -4   7   6       42.82       43.09      8.61 o 
  -3   7   6        2.05        3.59      3.23 o 
  -2   7   6       87.82       85.97      5.56 o 
  -1   7   6       37.98       35.79     13.45 o 
   0   7   6       48.66       46.79      5.02 o 
   1   7   6      106.41      116.46      7.13 o 
  -4   8   6       20.03       15.04      9.82 o 
  -3   8   6        2.20       -0.05      2.17 o 
  -2   8   6      155.72      152.54      7.72 o 
  -1   8   6       68.57       66.46      5.28 o 
   0 -10   7      156.65      141.53      6.49 o 
   1 -10   7      196.93      185.17      8.11 o 
   2 -10   7       12.15       11.59      5.22 o 
  -3  -9   7      140.17      141.44      6.88 o 
  -2  -9   7      233.02      251.39      9.22 o 
  -1  -9   7      208.89      196.27     21.94 o 
   0  -9   7       33.45       31.67      3.63 o 
   1  -9   7      478.89      473.12     13.44 o 
   2  -9   7       75.48       72.60      3.83 o 
   3  -9   7      108.12      110.16      3.69 o 
   4  -9   7       31.47       25.44     14.50 o 
  -4  -8   7        0.76        1.54      2.29 o 
  -3  -8   7        0.35        2.89      3.58 o 
  -2  -8   7        2.32        2.16      1.45 o 
  -1  -8   7      255.13      237.56      6.70 o 
   0  -8   7      303.55      315.56      6.94 o 
   1  -8   7       14.64       17.15      4.55 o 
   2  -8   7      145.81      157.34      4.53 o 
   3  -8   7      167.21      175.56      5.90 o 
   4  -8   7        5.99        3.24      4.77 o 
   5  -8   7        0.06        1.00      2.27 o 
  -5  -7   7        2.81        2.72      2.27 o 
  -4  -7   7      110.86      112.77      6.73 o 
  -3  -7   7        1.00        2.31      2.16 o 
  -2  -7   7       13.04       14.29      2.07 o 
  -1  -7   7      308.48      318.14     12.29 o 
   0  -7   7      146.00      159.18      6.89 o 
   1  -7   7      119.73      113.35      3.30 o 
   2  -7   7       61.11       65.56      3.44 o 
   3  -7   7       44.11       49.92      2.76 o 
   4  -7   7      344.38      337.34     10.57 o 
   5  -7   7        2.02        2.60      1.97 o 
   6  -7   7       72.08       66.53     10.14 o 
  -6  -6   7        6.96        7.29      2.75 o 
  -5  -6   7      320.98      328.49      9.15 o 
  -4  -6   7      205.87      200.33      9.06 o 
  -3  -6   7      162.10      178.30      9.79 o 
  -2  -6   7      214.27      210.86      4.32 o 
  -1  -6   7      180.28      170.99      4.54 o 
   0  -6   7      256.30      250.28      5.12 o 
   1  -6   7       13.83       15.64      5.30 o 
   2  -6   7      119.95      116.60      3.56 o 
   3  -6   7       23.52       26.93      1.62 o 
   4  -6   7        9.22        8.79      3.58 o 
   5  -6   7      226.62      254.09      9.40 o 
   6  -6   7        3.90        8.51      4.94 o 
  -7  -5   7       28.60       22.13     11.01 o 
  -6  -5   7        5.43        7.94      3.72 o 
  -5  -5   7      134.72      140.12      6.02 o 
  -4  -5   7        0.99        2.79      2.69 o 
  -3  -5   7      175.83      182.47      6.62 o 
  -2  -5   7      661.53      715.63     13.06 o 
  -1  -5   7      268.88      267.95      6.39 o 
   0  -5   7      450.45      473.84     18.64 o 
   1  -5   7      987.52      966.69     21.95 o 
   2  -5   7        1.24        0.38      1.15 o 
   3  -5   7      440.05      445.74      6.27 o 
   4  -5   7      329.38      321.42      7.53 o 
   5  -5   7       34.38       29.84      8.74 o 
   6  -5   7      232.72      209.02     11.49 o 
  -7  -4   7       11.86       13.30      5.49 o 
  -6  -4   7       36.60       33.63      3.06 o 
  -5  -4   7       90.75       91.03      7.04 o 
  -4  -4   7      131.15      125.96      4.87 o 
  -3  -4   7       71.04       60.63      5.37 o 
  -2  -4   7      919.47      867.57     16.10 o 
  -1  -4   7       36.95       45.72      2.27 o 
   0  -4   7        0.03        0.99      1.05 o 
   1  -4   7      622.32      675.85      6.47 o 
   2  -4   7      380.25      377.11      7.59 o 
   3  -4   7      565.96      573.01     12.46 o 
   4  -4   7      249.99      241.03      4.42 o 
   5  -4   7       96.03       97.68      4.30 o 
   6  -4   7      213.79      221.15     10.77 o 
   7  -4   7        0.52        1.43      1.62 o 
  -8  -3   7        4.62        3.05      1.84 o 
  -7  -3   7      150.72      148.39      4.96 o 
  -6  -3   7      193.51      181.94      8.93 o 
  -5  -3   7       40.36       39.70      2.89 o 
  -4  -3   7       37.10       39.23      2.73 o 
  -3  -3   7      236.92      226.08      2.97 o 
  -2  -3   7        2.13        7.39      2.15 o 
  -1  -3   7        1.12        4.11      1.88 o 
   1  -3   7       25.83       26.64      3.17 o 
   2  -3   7       40.99       45.64      1.89 o 
   3  -3   7       13.24       11.40      2.93 o 
   4  -3   7       22.52       20.13      2.05 o 
   5  -3   7      507.59      529.39     23.34 o 
   6  -3   7       58.29       64.85      4.81 o 
   7  -3   7        1.35       -0.22      2.79 o 
  -8  -2   7        2.26        2.77      3.62 o 
  -7  -2   7       32.10       36.60      2.63 o 
  -6  -2   7       79.90       72.93      4.10 o 
  -5  -2   7       14.24       15.43      3.39 o 
  -4  -2   7      776.54      813.26     13.48 o 
  -3  -2   7     1066.81     1172.70     22.56 o 
  -2  -2   7      282.29      285.18      5.84 o 
  -1  -2   7      528.22      623.15      9.12 o 
   0  -2   7      207.40      205.15      4.32 o 
   1  -2   7      133.93      109.54      4.27 o 
   2  -2   7      194.24      183.46      3.33 o 
   3  -2   7       19.99       19.42      1.86 o 
   4  -2   7       87.77       87.10      3.31 o 
   5  -2   7      184.81      179.86      6.18 o 
   6  -2   7      357.43      361.73     16.95 o 
   7  -2   7      168.66      163.18      5.93 o 
  -8  -1   7      107.02      104.21      8.41 o 
  -7  -1   7      213.04      218.89      4.80 o 
  -6  -1   7      463.16      486.52     16.32 o 
  -5  -1   7        0.11        0.80      1.07 o 
  -4  -1   7       81.06       82.96      4.53 o 
  -3  -1   7      397.29      417.97      6.37 o 
  -2  -1   7      116.18      139.96      5.21 o 
  -1  -1   7      262.82      263.63      7.52 o 
   0  -1   7       42.42       57.64      6.25 o 
   1  -1   7      629.81      678.89      8.81 o 
   2  -1   7      118.22      125.18      4.00 o 
   3  -1   7       96.34       91.19      3.08 o 
   4  -1   7        4.68        5.49      1.40 o 
   5  -1   7        6.64        6.97      3.25 o 
   6  -1   7       80.76       83.80      6.03 o 
  -8   0   7       28.28       30.88      5.64 o 
  -7   0   7       31.59       30.51      3.45 o 
  -6   0   7       51.16       55.85      4.61 o 
  -5   0   7      654.33      714.06     13.86 o 
  -4   0   7      107.63      115.39      2.76 o 
  -3   0   7       30.79       35.13      1.76 o 
  -2   0   7        5.70        6.43      2.80 o 
  -1   0   7     3736.04     3961.35     24.74 o 
   0   0   7      104.75       94.80      5.84 o 
   1   0   7      219.99      262.50     10.36 o 
   2   0   7      446.56      436.21      5.11 o 
   3   0   7      364.27      366.95     11.15 o 
   4   0   7       20.12       19.53      3.21 o 
   5   0   7       26.44       26.72      4.23 o 
   6   0   7        1.70        0.42      2.21 o 
  -8   1   7       26.85       27.16      3.96 o 
  -7   1   7       24.61       24.04      2.11 o 
  -6   1   7      205.56      214.86      4.59 o 
  -5   1   7      998.28      971.27     14.86 o 
  -4   1   7      789.41      852.39      7.55 o 
  -3   1   7      179.94      228.37      6.18 o 
  -2   1   7       18.83       19.87      1.76 o 
  -1   1   7      267.06      231.59      8.04 o 
   0   1   7       15.59       10.68      1.41 o 
   1   1   7      385.61      413.59      6.98 o 
   2   1   7       48.08       51.35      2.55 o 
   3   1   7      463.38      466.19     11.27 o 
   4   1   7      345.40      340.13      8.62 o 
   5   1   7       42.00       41.73      2.72 o 
   6   1   7       39.26       42.99      7.24 o 
  -8   2   7      290.35      291.55     18.50 o 
  -7   2   7       10.25       11.80      3.60 o 
  -6   2   7       11.74       11.64      3.16 o 
  -5   2   7       12.60       15.25      4.52 o 
  -4   2   7       58.51       56.60      4.69 o 
  -3   2   7       71.72       72.87      3.76 o 
  -2   2   7        2.43        5.51      2.96 o 
  -1   2   7      477.86      515.21      8.91 o 
   0   2   7      281.47      261.25      6.72 o 
   1   2   7      112.49      128.03      5.93 o 
   2   2   7        0.02        0.71      1.20 o 
   3   2   7        5.90        3.71      1.53 o 
   4   2   7      333.49      347.96      9.39 o 
   5   2   7        0.66        0.84      1.42 o 
  -8   3   7      132.48      134.04      4.11 o 
  -7   3   7      421.90      411.00      7.07 o 
  -6   3   7       17.64       14.98      5.30 o 
  -5   3   7       85.78       88.66      3.24 o 
  -4   3   7        1.69        1.58      3.35 o 
  -3   3   7       91.62      100.44      4.59 o 
  -2   3   7        9.93       11.53      4.26 o 
  -1   3   7       74.60       65.39      4.36 o 
   0   3   7      405.63      379.95     11.90 o 
   1   3   7      231.29      239.85      8.00 o 
   2   3   7       37.46       31.88     11.14 o 
   3   3   7       12.13       11.76      4.59 o 
   4   3   7       65.32       64.32      6.58 o 
   5   3   7      183.66      182.86      5.41 o 
  -8   4   7       57.27       57.59      3.87 o 
  -7   4   7      100.97      114.28      6.37 o 
  -6   4   7      513.30      528.57      8.76 o 
  -5   4   7      133.02      141.05      4.76 o 
  -4   4   7       89.88      100.04      4.70 o 
  -3   4   7      467.72      418.23     10.60 o 
  -2   4   7     1079.82      989.11     24.21 o 
  -1   4   7      722.73      718.73     16.24 o 
   0   4   7      742.70      750.72     15.36 o 
   1   4   7        1.87        1.58      1.48 o 
   2   4   7      316.56      305.91      9.70 o 
   3   4   7        4.94        2.00      3.09 o 
   4   4   7       12.70       14.11      3.84 o 
  -7   5   7        2.12        2.09      3.40 o 
  -6   5   7        9.97       16.06      5.31 o 
  -5   5   7       24.16       22.54      7.41 o 
  -4   5   7        0.52        1.22      1.22 o 
  -3   5   7        1.52        0.85      1.96 o 
  -2   5   7       58.97       59.32      4.46 o 
  -1   5   7       31.44       31.67     11.81 o 
   0   5   7      706.13      778.72     24.81 o 
   1   5   7        8.92        7.82      4.93 o 
   2   5   7      490.94      551.89     24.72 o 
   3   5   7      115.92      104.35      5.57 o 
  -7   6   7        0.12        1.16      1.46 o 
  -6   6   7      106.58      113.69      5.09 o 
  -5   6   7        2.22        2.30      1.25 o 
  -4   6   7       48.37       46.87      4.07 o 
  -3   6   7        1.32        2.13      2.00 o 
  -2   6   7       18.42       16.48      9.09 o 
  -1   6   7      208.64      202.56      7.85 o 
   0   6   7      409.75      422.69     12.84 o 
   1   6   7      688.05      753.98     16.28 o 
   2   6   7        1.43        2.34      2.32 o 
  -5   7   7        2.10        3.46      1.79 o 
  -4   7   7      100.81       98.35      5.57 o 
  -3   7   7       85.08       85.64      5.59 o 
  -2   7   7       29.71       27.50     11.58 o 
  -1   7   7        0.15        2.38      2.80 o 
   0   7   7       28.04       19.41     14.47 o 
   1   7   7        1.28        3.65      2.76 o 
  -3  -9   8       84.12       77.19     15.24 o 
  -2  -9   8      194.94      218.02      8.09 o 
  -1  -9   8        0.04       -0.08      1.54 o 
   0  -9   8      149.65      146.13      8.63 o 
   1  -9   8      103.23      107.06      5.44 o 
   2  -9   8       34.81       34.03      2.49 o 
   3  -9   8        3.76        5.21      2.86 o 
  -4  -8   8       27.95       26.23     12.46 o 
  -3  -8   8       83.31       88.58      5.33 o 
  -2  -8   8       64.35       75.03      9.15 o 
  -1  -8   8        6.73        3.62      2.03 o 
   0  -8   8       48.65       45.45      4.30 o 
   1  -8   8       52.24       59.61      3.90 o 
   2  -8   8      412.13      402.82      9.66 o 
   3  -8   8        0.13        1.68      1.10 o 
   4  -8   8       41.80       46.69      4.58 o 
  -5  -7   8       27.02       29.27      6.10 o 
  -4  -7   8      197.90      226.99      8.17 o 
  -3  -7   8       95.77       89.23      4.78 o 
  -2  -7   8      203.46      207.50      5.54 o 
  -1  -7   8       58.32       51.54      3.46 o 
   0  -7   8       12.79       12.63      1.82 o 
   1  -7   8       23.57       25.46      2.60 o 
   2  -7   8       38.87       44.50      2.53 o 
   3  -7   8       80.00       87.22      3.45 o 
   4  -7   8        3.26        2.58      3.12 o 
   5  -7   8       80.83       71.31      5.47 o 
  -6  -6   8       20.12       18.57      7.17 o 
  -5  -6   8      109.80      102.66     13.78 o 
  -4  -6   8      175.50      180.20      6.82 o 
  -3  -6   8      117.12      111.19      5.83 o 
  -2  -6   8      298.92      304.19      5.59 o 
  -1  -6   8      392.23      408.36      8.40 o 
   0  -6   8       21.01       21.15      4.78 o 
   1  -6   8      238.00      233.36      4.93 o 
   2  -6   8      358.68      350.14      5.96 o 
   3  -6   8       90.85       87.12      2.96 o 
   4  -6   8      336.79      315.11      9.77 o 
   5  -6   8      298.17      272.50     13.38 o 
   6  -6   8       34.57       27.27      4.91 o 
  -7  -5   8        0.63        0.35      1.22 o 
  -6  -5   8       70.99       75.42      4.25 o 
  -5  -5   8       61.19       64.95      5.25 o 
  -4  -5   8      539.42      526.89     14.04 o 
  -3  -5   8        0.59        0.32      0.66 o 
  -2  -5   8       14.73       15.23      4.08 o 
  -1  -5   8      286.22      290.46      7.00 o 
   0  -5   8     1039.69     1033.51     17.78 o 
   1  -5   8      827.28      841.28     26.91 o 
   2  -5   8      395.65      384.34      6.55 o 
   3  -5   8      137.46      129.65      4.26 o 
   4  -5   8      201.34      176.40      8.71 o 
   5  -5   8       17.37       16.73     11.20 o 
   6  -5   8        1.57        4.26      6.19 o 
  -7  -4   8       10.86        8.22      2.90 o 
  -6  -4   8       36.77       32.75      4.59 o 
  -5  -4   8       60.69       59.37      3.40 o 
  -4  -4   8       85.06       76.31      5.22 o 
  -3  -4   8       25.55       25.80      1.11 o 
  -2  -4   8      103.75      114.21      3.29 o 
  -1  -4   8       17.87       15.05      1.22 o 
   0  -4   8       21.63       28.48      1.71 o 
   1  -4   8       57.43       53.78      3.14 o 
   2  -4   8       68.33       65.16      2.30 o 
   3  -4   8      802.37      818.85     10.98 o 
   4  -4   8       10.32        9.95      1.30 o 
   5  -4   8        0.70        0.61      3.28 o 
   6  -4   8      192.44      186.82      5.71 o 
  -8  -3   8       11.93       12.10      5.04 o 
  -7  -3   8        8.76       10.10      2.38 o 
  -6  -3   8      536.63      527.94     14.02 o 
  -5  -3   8      409.86      427.57     12.97 o 
  -4  -3   8      418.08      439.29     12.63 o 
  -3  -3   8      402.18      450.94      5.89 o 
  -2  -3   8       65.73       62.69      2.22 o 
  -1  -3   8       47.86       43.08      2.25 o 
   0  -3   8       57.24       41.97      4.56 o 
   1  -3   8      115.23      125.30      3.75 o 
   2  -3   8        4.94        4.71      2.98 o 
   3  -3   8      459.02      465.03      6.55 o 
   4  -3   8      747.23      785.92     14.04 o 
   5  -3   8      237.46      223.42      6.64 o 
   6  -3   8       49.01       44.79      4.13 o 
  -8  -2   8      168.06      172.93      6.93 o 
  -7  -2   8        0.02        1.22      1.65 o 
  -6  -2   8        5.69        7.43      2.42 o 
  -5  -2   8      178.91      190.20      7.46 o 
  -4  -2   8       41.73       31.37      1.72 o 
  -3  -2   8       61.65       52.21      3.78 o 
  -2  -2   8       87.39       93.26      2.67 o 
  -1  -2   8      366.48      371.88      9.58 o 
   0  -2   8       84.96       93.68      2.92 o 
   1  -2   8      253.32      250.49      4.53 o 
   2  -2   8       10.35        7.24      1.76 o 
   3  -2   8       12.02       11.62      3.71 o 
   4  -2   8      253.32      265.86      6.69 o 
   5  -2   8      142.25      149.59      5.86 o 
   6  -2   8      114.21      114.10      5.15 o 
  -8  -1   8       44.00       34.45      3.50 o 
  -7  -1   8      156.91      160.89      4.92 o 
  -6  -1   8       78.68       79.41      3.49 o 
  -5  -1   8       32.48       31.57      2.15 o 
  -4  -1   8        8.14        7.03      2.37 o 
  -3  -1   8     2825.34     3067.42     11.44 o 
  -2  -1   8       81.05       77.29      2.69 o 
  -1  -1   8      397.89      448.12     13.21 o 
   0  -1   8      323.60      393.49      7.97 o 
   1  -1   8      356.52      363.40      4.85 o 
   2  -1   8      197.96      204.44      4.91 o 
   3  -1   8       56.97       62.89      2.57 o 
   4  -1   8       36.67       36.59      2.09 o 
   5  -1   8       41.32       38.15      4.45 o 
   6  -1   8      247.62      245.22     10.14 o 
  -8   0   8       75.75       66.32      4.78 o 
  -7   0   8      287.26      288.28      5.64 o 
  -6   0   8      448.97      497.04     20.81 o 
  -5   0   8      363.43      362.60      6.18 o 
  -4   0   8        1.35        1.24      0.87 o 
  -3   0   8      511.71      574.26      4.39 o 
  -2   0   8       49.03       37.20      4.58 o 
  -1   0   8      256.68      306.60      6.93 o 
   0   0   8       37.72       36.83      1.27 o 
   1   0   8      222.14      232.99      3.80 o 
   2   0   8      916.58      937.96     17.90 o 
   3   0   8      211.34      208.58      7.16 o 
   4   0   8       23.98       23.39      2.01 o 
   5   0   8      554.57      528.52     47.45 o 
   6   0   8      416.97      422.46     15.47 o 
  -8   1   8       20.02       14.74      8.70 o 
  -7   1   8       51.17       53.42      3.24 o 
  -6   1   8      100.02       97.04      2.95 o 
  -5   1   8      207.66      206.28      4.45 o 
  -4   1   8        0.22       -0.04      2.46 o 
  -3   1   8      182.29      223.55      6.33 o 
  -2   1   8      288.84      255.44      6.59 o 
  -1   1   8       10.78       12.65      0.73 o 
   0   1   8       24.98       21.35      2.22 o 
   1   1   8        9.93       14.30      3.71 o 
   2   1   8      806.87      837.47     33.28 o 
   3   1   8        0.08        1.54      1.32 o 
   4   1   8       17.57       14.79      2.86 o 
   5   1   8       92.20       99.87      4.27 o 
  -8   2   8        0.99       -0.21      2.24 o 
  -7   2   8       15.87       16.29      1.91 o 
  -6   2   8        0.14        0.62      1.66 o 
  -5   2   8       82.28       91.85      4.45 o 
  -4   2   8        5.04        1.45      5.60 o 
  -3   2   8      278.20      299.65     10.01 o 
  -2   2   8      666.03      595.63     16.56 o 
  -1   2   8      187.32      183.14     10.19 o 
   0   2   8       43.54       41.44      9.29 o 
   1   2   8        9.86       14.36      1.66 o 
   2   2   8      139.03      140.93      5.33 o 
   3   2   8      386.11      403.78     10.81 o 
   4   2   8       17.32       16.50      2.46 o 
   5   2   8       19.72       25.83      4.11 o 
  -7   3   8      118.40      124.15      4.97 o 
  -6   3   8        8.14        7.07      4.06 o 
  -5   3   8      306.99      301.45     11.69 o 
  -4   3   8     1697.40     1806.14     28.98 o 
  -3   3   8      558.59      559.77     18.81 o 
  -2   3   8     1554.27     1460.61     33.38 o 
  -1   3   8        3.92       10.11      5.19 o 
   0   3   8      352.81      344.04      9.85 o 
   1   3   8        0.47        0.80      1.34 o 
   2   3   8       98.55       92.14      6.28 o 
   3   3   8      116.07      115.39      6.19 o 
   4   3   8      400.25      414.14     21.54 o 
  -8   4   8        4.69        4.52      2.59 o 
  -7   4   8       19.43       15.39      5.14 o 
  -6   4   8        3.64        4.11      1.59 o 
  -5   4   8        2.00        2.90      2.35 o 
  -4   4   8      254.77      231.20     12.52 o 
  -3   4   8        0.62        0.44      1.17 o 
  -2   4   8      465.75      481.52     11.89 o 
  -1   4   8       53.81       51.84      4.24 o 
   0   4   8      724.53      734.11     30.12 o 
   1   4   8      232.63      248.54      9.11 o 
   2   4   8      376.51      397.54     11.33 o 
   3   4   8        2.60        2.17      1.38 o 
   4   4   8      178.49      170.35     12.98 o 
  -7   5   8       14.98        9.36      3.91 o 
  -6   5   8       55.95       56.20      7.24 o 
  -5   5   8       36.81       37.16      3.60 o 
  -4   5   8       39.27       41.89      3.58 o 
  -3   5   8      312.16      295.24      9.10 o 
  -2   5   8      644.30      613.69     14.95 o 
  -1   5   8      854.35      848.95     18.31 o 
   0   5   8       13.43       11.00      6.48 o 
   1   5   8      346.58      341.93     15.58 o 
   2   5   8       94.94       98.34     18.40 o 
   3   5   8       24.42       16.89      6.86 o 
  -6   6   8       65.40       64.76      7.08 o 
  -5   6   8       15.75       12.57     11.29 o 
  -4   6   8       40.13       36.01      3.61 o 
  -3   6   8        6.90        7.79      4.56 o 
  -2   6   8       90.02       72.68      5.51 o 
  -1   6   8       20.44       21.68      8.22 o 
   0   6   8        1.38        1.03      3.43 o 
   1   6   8       56.09       61.93     12.07 o 
  -4   7   8        9.86       11.67      8.42 o 
  -3   7   8      219.47      249.85      9.48 o 
  -2   7   8       39.06       31.37     15.54 o 
  -1   7   8       20.52       16.52     10.27 o 
  -3  -9   9       23.48       20.86     11.04 o 
  -2  -9   9        3.18        1.22      1.48 o 
  -1  -9   9       29.78       25.38      3.05 o 
   0  -9   9      258.71      255.63      6.04 o 
   1  -9   9        1.78        4.24      1.50 o 
   2  -9   9        8.19        5.73      1.97 o 
   3  -9   9      179.02      203.49      5.06 o 
  -4  -8   9      137.64      145.71      7.15 o 
  -3  -8   9        5.73        3.16      2.57 o 
  -2  -8   9        0.92        1.00      2.15 o 
  -1  -8   9        0.03        1.23      1.64 o 
   0  -8   9      102.70       89.23      4.09 o 
   1  -8   9        0.47        0.20      1.81 o 
   2  -8   9       34.23       32.68      3.63 o 
   3  -8   9       36.63       34.35      3.17 o 
   4  -8   9      143.78      154.34      8.17 o 
  -5  -7   9        2.98        1.03      1.91 o 
  -4  -7   9      208.76      217.16     10.95 o 
  -3  -7   9      200.01      218.50      9.68 o 
  -2  -7   9       11.90       11.43      1.43 o 
  -1  -7   9      109.00      107.93      3.36 o 
   0  -7   9      241.13      246.46      6.64 o 
   1  -7   9       47.58       44.41      3.94 o 
   2  -7   9      395.22      390.24      8.47 o 
   3  -7   9      199.42      176.81      4.80 o 
   4  -7   9       32.64       26.99     17.47 o 
   5  -7   9       92.53      104.22      7.15 o 
  -6  -6   9      168.21      185.11     11.72 o 
  -5  -6   9       10.01        6.66      3.11 o 
  -4  -6   9       50.33       47.44      5.54 o 
  -3  -6   9      209.03      212.65      8.80 o 
  -2  -6   9     1171.51     1178.01     14.56 o 
  -1  -6   9      844.73      860.79     17.84 o 
   0  -6   9      351.62      345.72     10.18 o 
   1  -6   9      201.31      204.48      4.80 o 
   2  -6   9      100.52       77.27      3.68 o 
   3  -6   9       33.92       29.98      3.33 o 
   4  -6   9        0.94        5.89      4.23 o 
   5  -6   9       62.45       60.42      5.35 o 
  -7  -5   9        5.85        4.68      2.21 o 
  -6  -5   9       36.32       27.98     10.35 o 
  -5  -5   9       14.79       15.98      6.72 o 
  -4  -5   9       53.52       49.40      3.69 o 
  -3  -5   9       56.29       59.77      4.79 o 
  -2  -5   9       44.24       44.11      3.37 o 
  -1  -5   9       66.09       64.25      2.66 o 
   0  -5   9      321.37      318.93      8.21 o 
   1  -5   9      620.16      629.77     11.44 o 
   2  -5   9       27.26       34.52      2.06 o 
   3  -5   9       37.88       32.92      2.35 o 
   4  -5   9      152.45      124.60      6.61 o 
   5  -5   9      539.55      533.86     22.32 o 
  -7  -4   9      139.66      136.05      4.39 o 
  -6  -4   9      201.40      209.16     14.08 o 
  -5  -4   9      188.10      185.67      7.66 o 
  -4  -4   9       38.98       42.82      7.42 o 
  -3  -4   9        0.71        1.32      0.93 o 
  -2  -4   9       39.23       38.05      3.71 o 
  -1  -4   9      199.72      190.82      5.24 o 
   0  -4   9        0.06        0.51      1.29 o 
   1  -4   9      599.67      581.13     12.68 o 
   3  -4   9      411.51      406.22      9.62 o 
   4  -4   9       11.86        8.64      4.36 o 
   5  -4   9       53.97       51.20      4.67 o 
   6  -4   9      193.78      192.31      8.26 o 
  -8  -3   9       16.01       23.43      4.74 o 
  -7  -3   9      146.88      144.31      5.45 o 
  -6  -3   9       68.83       64.37      3.12 o 
  -5  -3   9        7.76       11.10      3.43 o 
  -4  -3   9        5.38        6.07      1.15 o 
  -3  -3   9       15.91       16.92      1.75 o 
  -2  -3   9      171.29      167.96      5.12 o 
  -1  -3   9      399.40      404.72     11.71 o 
   0  -3   9        1.20        1.18      1.16 o 
   1  -3   9        2.99        3.96      2.13 o 
   2  -3   9      448.76      458.35     11.58 o 
   3  -3   9      186.71      189.36      4.49 o 
   4  -3   9      148.64      157.14      5.48 o 
   5  -3   9       70.86       72.06      3.72 o 
   6  -3   9       49.04       54.74      5.91 o 
  -8  -2   9       32.33       37.02      2.89 o 
  -7  -2   9        3.41        1.85      1.24 o 
  -6  -2   9        8.48        8.67      3.35 o 
  -5  -2   9     1086.17     1182.82     13.27 o 
  -4  -2   9       51.86       47.11      1.90 o 
  -3  -2   9      146.46      173.41     11.95 o 
  -2  -2   9      212.04      230.67     13.00 o 
  -1  -2   9      484.62      463.01      9.22 o 
   0  -2   9      239.37      227.00      4.78 o 
   1  -2   9      139.93      143.09      4.91 o 
   2  -2   9       55.54       55.50      2.12 o 
   3  -2   9      367.44      388.19     11.35 o 
   4  -2   9      515.46      563.68     10.00 o 
   5  -2   9      243.40      248.29      9.94 o 
   6  -2   9       76.23       75.55      3.95 o 
  -8  -1   9      211.79      223.23      5.20 o 
  -7  -1   9      204.92      209.57      5.69 o 
  -6  -1   9        0.00        0.78      0.99 o 
  -5  -1   9      220.62      225.65      4.95 o 
  -4  -1   9       51.06       48.85      1.82 o 
  -3  -1   9      281.41      268.92      6.38 o 
  -2  -1   9       31.84       29.78      3.18 o 
  -1  -1   9       66.86       64.62      4.66 o 
   0  -1   9     1597.29     1928.69     22.04 o 
   1  -1   9      391.45      387.04     10.96 o 
   2  -1   9        3.67        2.71      0.74 o 
   3  -1   9      516.53      513.13      9.66 o 
   4  -1   9      819.39      845.60     11.08 o 
   5  -1   9      121.18      105.26     14.13 o 
  -8   0   9      124.71      154.82      6.45 o 
  -7   0   9      250.29      265.05      6.02 o 
  -6   0   9       22.33       20.51      2.39 o 
  -5   0   9       40.48       41.55      2.30 o 
  -4   0   9       63.51       56.24      1.87 o 
  -3   0   9       14.81       17.35      7.47 o 
  -2   0   9      110.18       96.27      4.84 o 
  -1   0   9       33.69       48.12      8.62 o 
   0   0   9     1400.46     1351.12     22.05 o 
   1   0   9       11.33       11.80      1.39 o 
   2   0   9       45.36       42.97      2.54 o 
   3   0   9      107.85      107.76      4.02 o 
   4   0   9        0.71        0.15      1.24 o 
   5   0   9       88.85       83.68      4.77 o 
  -8   1   9       29.40       29.17      3.26 o 
  -7   1   9       64.04       73.92      5.53 o 
  -6   1   9       52.95       47.71      2.50 o 
  -5   1   9      427.22      462.44      9.94 o 
  -4   1   9      257.27      249.21      9.07 o 
  -3   1   9      103.44      107.03      9.89 o 
  -2   1   9      146.55      140.19      6.47 o 
  -1   1   9      115.46      102.36      5.97 o 
   0   1   9      496.50      493.33     15.96 o 
   1   1   9      372.54      338.84     14.91 o 
   2   1   9        6.41        3.77      1.95 o 
   3   1   9        0.17        1.65      1.35 o 
   4   1   9      300.45      302.22      7.93 o 
   5   1   9      117.76      125.60      4.96 o 
  -8   2   9        1.02       -0.81      2.12 o 
  -7   2   9      184.72      184.87      8.56 o 
  -6   2   9     1172.08     1186.25     23.83 o 
  -5   2   9      183.93      179.87      8.18 o 
  -4   2   9     1496.19     1539.82     26.49 o 
  -3   2   9        0.07        0.56      1.06 o 
  -2   2   9      361.75      313.99     14.77 o 
  -1   2   9        1.99        1.04      1.76 o 
   0   2   9      142.76      137.80      3.55 o 
   1   2   9      207.50      204.90      4.38 o 
   2   2   9      665.80      640.67     15.49 o 
   3   2   9      297.60      304.67     10.76 o 
   4   2   9        0.13        1.51      0.92 o 
  -7   3   9        1.16        1.11      1.69 o 
  -6   3   9      292.29      313.61      8.80 o 
  -5   3   9       37.49       35.65      3.47 o 
  -4   3   9      204.46      223.25      9.57 o 
  -3   3   9      430.05      399.95     12.90 o 
  -2   3   9      957.48     1022.04     19.81 o 
  -1   3   9      440.18      398.84     10.68 o 
   0   3   9      496.20      428.49     17.99 o 
   1   3   9        5.21        4.88      3.10 o 
   2   3   9      374.41      379.22      7.75 o 
   3   3   9      113.18      118.63      8.40 o 
   4   3   9      107.69      102.28      8.69 o 
  -7   4   9       37.20       34.21      3.06 o 
  -6   4   9       41.20       40.28      3.80 o 
  -5   4   9      163.92      163.32      6.99 o 
  -4   4   9      601.65      578.09     13.58 o 
  -3   4   9      351.14      356.04     13.61 o 
  -2   4   9       46.31       45.73      8.42 o 
  -1   4   9      209.51      174.25     12.32 o 
   0   4   9      131.09      123.60     11.55 o 
   1   4   9        8.32        4.53      2.98 o 
   2   4   9       30.93       22.16      7.78 o 
   3   4   9        2.64        3.20      2.15 o 
  -6   5   9       58.36       63.15      4.56 o 
  -5   5   9        0.42        1.24      1.17 o 
  -4   5   9      115.27      107.36      6.08 o 
  -3   5   9       17.13       16.54      8.36 o 
  -2   5   9        0.10        0.66      2.67 o 
  -1   5   9       23.88       29.71      9.24 o 
   0   5   9       11.18       15.03      7.83 o 
   1   5   9       33.50       24.53     12.94 o 
   2   5   9       26.19       22.55      8.40 o 
  -5   6   9      158.12      189.64      8.28 o 
  -4   6   9        5.21        8.68      4.90 o 
  -3   6   9       28.28       19.06     10.84 o 
  -2   6   9       47.96       42.44     16.67 o 
  -1   6   9      201.16      202.13      9.87 o 
   0   6   9       74.35       87.62      5.94 o 
  -2  -9  10       73.21       68.73      4.60 o 
  -1  -9  10        9.68        6.14      5.93 o 
   0  -9  10       86.72       88.24      4.50 o 
   1  -9  10       39.68       45.03      8.20 o 
   2  -9  10      276.43      268.41      5.81 o 
  -4  -8  10        5.97        3.71      3.41 o 
  -3  -8  10       12.94       13.03      7.41 o 
  -2  -8  10      168.40      154.84     14.24 o 
  -1  -8  10       21.52       17.89      5.92 o 
   0  -8  10      411.42      387.85     19.28 o 
   1  -8  10       87.82       77.43      6.07 o 
   2  -8  10       76.86       66.84      3.53 o 
   3  -8  10      129.46      145.78      7.23 o 
  -5  -7  10      157.17      166.74      7.65 o 
  -4  -7  10      562.70      626.87     24.94 o 
  -3  -7  10      535.98      534.31     11.59 o 
  -2  -7  10      105.65      100.56      5.23 o 
  -1  -7  10      130.46      136.99      3.93 o 
   0  -7  10        7.64        1.72      2.73 o 
   1  -7  10       60.01       49.08      2.76 o 
   2  -7  10        3.80       10.52      3.14 o 
   3  -7  10       61.90       70.53      4.53 o 
   4  -7  10       71.44       68.92      5.20 o 
  -6  -6  10       11.34        7.39      4.74 o 
  -5  -6  10       23.89       27.28      4.41 o 
  -4  -6  10       82.21       93.32      5.25 o 
  -3  -6  10       19.15       21.74      8.94 o 
  -2  -6  10      387.82      419.07     11.75 o 
  -1  -6  10      254.93      232.63      6.66 o 
   0  -6  10       41.38       38.58      2.42 o 
   1  -6  10      119.93      109.16      3.75 o 
   2  -6  10      211.90      193.57      7.39 o 
   3  -6  10      681.63      647.37     16.39 o 
   4  -6  10       33.40       39.79      4.88 o 
   5  -6  10       12.07       13.44      6.34 o 
  -7  -5  10       20.40       16.75      7.64 o 
  -6  -5  10        7.50        8.08      3.19 o 
  -5  -5  10        8.35        5.61      4.61 o 
  -4  -5  10       16.65       21.35      8.94 o 
  -3  -5  10      104.89      101.29      5.00 o 
  -2  -5  10        0.93        2.70      1.18 o 
  -1  -5  10      365.28      359.70      8.48 o 
   0  -5  10      488.17      477.12     14.92 o 
   1  -5  10      726.80      741.12     10.27 o 
   2  -5  10        0.10        0.90      1.19 o 
   3  -5  10      120.41      117.51      3.39 o 
   4  -5  10      320.64      327.97     20.22 o 
   5  -5  10      114.68      120.49      7.85 o 
  -7  -4  10        4.57        3.94      2.23 o 
  -6  -4  10        4.12        5.52      2.43 o 
  -5  -4  10        8.98       11.93      4.16 o 
  -4  -4  10      186.72      186.17      7.74 o 
  -3  -4  10      126.76      127.75      6.04 o 
  -2  -4  10        9.34        9.68      2.85 o 
  -1  -4  10       70.03       68.06      2.67 o 
   0  -4  10      721.11      771.36     12.34 o 
   1  -4  10      454.73      466.25     17.74 o 
   2  -4  10       83.90       89.97      4.22 o 
   3  -4  10      113.82      107.54      3.64 o 
   4  -4  10       87.00       92.38      6.47 o 
   5  -4  10        6.94        5.21      6.45 o 
  -7  -3  10      470.17      482.23     35.74 o 
  -6  -3  10       79.03       73.67      2.98 o 
  -5  -3  10       48.62       53.60      4.37 o 
  -4  -3  10      284.97      280.95      9.85 o 
  -3  -3  10      406.03      454.53     12.04 o 
  -2  -3  10       50.30       50.73      3.59 o 
  -1  -3  10       98.58      107.88      4.00 o 
   0  -3  10       43.92       52.50      3.73 o 
   1  -3  10      711.43      746.85     35.98 o 
   2  -3  10      676.66      625.02     15.83 o 
   3  -3  10      504.84      515.44     11.96 o 
   4  -3  10      107.88      110.99      5.84 o 
   5  -3  10        3.45        3.12      1.57 o 
  -8  -2  10       19.13       13.62      6.91 o 
  -7  -2  10       76.40       78.39      3.78 o 
  -6  -2  10      144.79      146.63      4.07 o 
  -5  -2  10      229.64      224.31      5.90 o 
  -4  -2  10        1.23        0.98      0.61 o 
  -3  -2  10       11.23       11.83      1.31 o 
  -2  -2  10     1084.15     1180.53     20.51 o 
  -1  -2  10      585.38      580.31     18.43 o 
   0  -2  10        8.12        8.94      4.03 o 
   1  -2  10      330.74      341.51      7.38 o 
   2  -2  10     1732.40     1822.16     51.34 o 
   3  -2  10       74.86       74.72      2.68 o 
   4  -2  10      263.45      255.26      6.36 o 
   5  -2  10       39.17       37.64      6.91 o 
  -8  -1  10        4.02        3.62      2.10 o 
  -7  -1  10       27.07       27.25      3.51 o 
  -6  -1  10       42.97       39.75      3.45 o 
  -5  -1  10      143.65      158.10      3.54 o 
  -4  -1  10       19.50       17.40      1.78 o 
  -3  -1  10        2.26        4.16      2.03 o 
  -2  -1  10      940.36      959.32     25.10 o 
  -1  -1  10        9.48        5.83      5.06 o 
   0  -1  10      168.19      174.32      7.63 o 
   1  -1  10       89.76       83.56      3.40 o 
   2  -1  10       29.64       29.46      2.58 o 
   3  -1  10       18.05       15.43      2.78 o 
   4  -1  10     1007.56      991.46     17.64 o 
   5  -1  10        5.50        2.85      3.06 o 
  -8   0  10      111.24      105.94      5.11 o 
  -7   0  10      457.11      493.14     14.10 o 
  -6   0  10       60.57       57.77      2.57 o 
  -5   0  10      133.30      127.54      4.02 o 
  -4   0  10      117.80      114.01      5.65 o 
  -3   0  10      139.11      130.73      8.17 o 
  -2   0  10      661.47      687.24     19.28 o 
  -1   0  10      139.82      136.42      8.01 o 
   0   0  10       18.00       18.46      6.64 o 
   1   0  10      109.67      100.31      2.58 o 
   2   0  10      337.14      311.68      6.56 o 
   3   0  10      179.82      182.83      4.18 o 
   4   0  10      269.44      264.98      7.49 o 
   5   0  10       32.44       32.84      3.63 o 
  -7   1  10        1.01        2.07      1.36 o 
  -6   1  10      919.43      956.54     17.94 o 
  -5   1  10       80.38       74.93      9.05 o 
  -4   1  10      240.84      219.39      7.70 o 
  -3   1  10        1.62        0.94      1.33 o 
  -2   1  10       94.43       89.46      5.01 o 
  -1   1  10      187.08      176.93     10.66 o 
   0   1  10      733.32      774.24     15.27 o 
   1   1  10      319.75      312.95      7.44 o 
   2   1  10       18.21       12.71      3.65 o 
   3   1  10       26.09       23.70      3.00 o 
   4   1  10        0.03        1.27      1.13 o 
  -7   2  10       17.21       14.50      8.38 o 
  -6   2  10       92.30       95.10      6.27 o 
  -5   2  10      438.68      465.58     17.06 o 
  -4   2  10      959.23      993.16     33.44 o 
  -3   2  10      346.87      330.33     11.08 o 
  -2   2  10      393.49      403.99     10.66 o 
  -1   2  10      164.83      137.01      6.81 o 
   0   2  10      648.07      620.02     19.98 o 
   1   2  10      244.60      262.23      9.72 o 
   2   2  10      228.00      222.84      4.89 o 
   3   2  10       89.96       95.78      9.77 o 
   4   2  10        9.74        7.25      1.73 o 
  -7   3  10       85.94       85.59      5.10 o 
  -6   3  10      539.34      552.01     24.47 o 
  -5   3  10       52.46       48.41      4.14 o 
  -4   3  10      155.18      149.06      6.31 o 
  -3   3  10       84.60       57.25      6.48 o 
  -2   3  10       29.33       22.59      9.83 o 
  -1   3  10       40.29       36.24     10.01 o 
   0   3  10      118.97      110.66      6.66 o 
   1   3  10       39.48       32.86      3.50 o 
   2   3  10       97.78       91.66      5.43 o 
   3   3  10        0.07        0.98      2.48 o 
  -7   4  10        0.89        0.74      1.07 o 
  -6   4  10      203.96      214.52      8.00 o 
  -5   4  10        0.95        0.55      2.55 o 
  -4   4  10       47.65       42.89     11.46 o 
  -3   4  10       12.67       13.87      7.75 o 
  -2   4  10        1.14        2.45      2.98 o 
  -1   4  10       52.19       41.90      4.20 o 
   0   4  10       12.91        8.48      8.17 o 
   1   4  10        5.02        9.16      5.20 o 
   2   4  10       17.82       20.42      8.74 o 
  -6   5  10        3.50        5.90      3.66 o 
  -5   5  10       71.67       62.06      4.53 o 
  -4   5  10       22.61       13.13     11.08 o 
  -3   5  10      215.91      221.62     11.27 o 
  -2   5  10       45.05       58.15      6.19 o 
  -1   5  10       35.42       48.72      8.11 o 
   0   5  10        0.28        0.41      1.18 o 
   1   5  10      122.77      125.51      7.15 o 
  -4   6  10      157.15      156.45      7.63 o 
  -3   6  10       49.31       48.91     15.68 o 
  -2   6  10      240.31      216.00     14.91 o 
  -1   6  10       61.63       73.77      6.09 o 
  -1  -9  11       23.67       16.09     13.11 o 
   0  -9  11       80.71       76.00      3.33 o 
   1  -9  11      105.20      106.66      6.91 o 
  -3  -8  11       13.08       12.39      7.31 o 
  -2  -8  11        0.16        1.77      3.69 o 
  -1  -8  11      106.09       93.73      3.86 o 
   0  -8  11        0.20        1.13      1.06 o 
   1  -8  11       28.05       32.38      2.84 o 
   2  -8  11      109.38      126.36      4.36 o 
   3  -8  11       10.40        7.28      6.76 o 
  -5  -7  11       29.85       27.89     10.50 o 
  -4  -7  11      226.22      224.19      8.47 o 
  -3  -7  11      172.54      164.11      8.64 o 
  -2  -7  11       10.90       10.56      5.30 o 
  -1  -7  11       62.78       63.58      3.25 o 
   0  -7  11      239.80      228.49      5.79 o 
   1  -7  11      422.17      402.29      7.10 o 
   2  -7  11       28.39       27.51      2.45 o 
   3  -7  11       67.23       77.69      6.42 o 
   4  -7  11       37.11       29.48     14.98 o 
  -6  -6  11        2.94        0.41      2.85 o 
  -5  -6  11      128.73      124.00      6.17 o 
  -4  -6  11        0.27        0.78      1.41 o 
  -3  -6  11      287.82      289.24      7.98 o 
  -2  -6  11      247.25      241.28      5.15 o 
  -1  -6  11      622.35      616.49     26.57 o 
   0  -6  11        0.89        1.18      0.93 o 
   1  -6  11      102.16       83.15      4.05 o 
   2  -6  11      288.51      273.73     12.94 o 
   3  -6  11      170.62      166.39      5.96 o 
   4  -6  11       54.69       56.60      5.24 o 
  -6  -5  11       27.58       31.05      3.27 o 
  -5  -5  11       18.13       18.32      6.99 o 
  -4  -5  11      118.05      118.09      5.62 o 
  -3  -5  11      213.35      223.47      9.37 o 
  -2  -5  11      936.09     1005.80     20.48 o 
  -1  -5  11      635.51      673.13     14.59 o 
   0  -5  11        5.92        6.55      2.33 o 
   1  -5  11      187.18      165.09      5.70 o 
   2  -5  11       80.91       85.03      3.31 o 
   3  -5  11       14.95       11.77      4.32 o 
   4  -5  11      127.72      135.63      7.58 o 
  -7  -4  11       31.93       22.12      8.39 o 
  -6  -4  11      146.05      152.57     11.09 o 
  -5  -4  11      169.01      176.98     11.43 o 
  -4  -4  11       29.71       35.43     10.99 o 
  -3  -4  11        9.12       11.87      2.47 o 
  -2  -4  11      118.18      119.00      3.47 o 
  -1  -4  11      561.66      588.40      8.72 o 
   0  -4  11      245.20      232.08      5.14 o 
   1  -4  11      754.64      774.63     23.06 o 
   2  -4  11       25.28       22.29      4.60 o 
   3  -4  11       23.02       16.54      5.37 o 
   4  -4  11      143.62      142.19      9.02 o 
   5  -4  11       20.03       15.32     10.81 o 
  -7  -3  11       63.76       67.85      4.34 o 
  -6  -3  11        3.46        4.75      1.74 o 
  -5  -3  11        9.45        9.65      1.65 o 
  -4  -3  11      505.16      548.45     17.88 o 
  -3  -3  11      767.24      764.28     30.84 o 
  -2  -3  11        7.74        8.75      2.70 o 
  -1  -3  11      168.25      179.61     11.37 o 
   0  -3  11     2066.82     2192.58     26.70 o 
   1  -3  11       21.27       25.80      2.98 o 
   2  -3  11      493.42      455.83     13.73 o 
   3  -3  11       23.54       21.70      6.10 o 
   4  -3  11        0.47        4.29      2.95 o 
   5  -3  11        7.23        4.97      3.77 o 
  -7  -2  11      106.60      108.76      8.77 o 
  -6  -2  11        0.79        2.04      1.57 o 
  -5  -2  11       20.83       17.98      2.18 o 
  -4  -2  11      288.55      269.60      5.17 o 
  -3  -2  11       88.60       91.78      6.82 o 
  -2  -2  11      221.64      235.66      5.54 o 
  -1  -2  11        2.20        3.60      1.89 o 
   0  -2  11       94.60       95.94      4.57 o 
   1  -2  11       20.33       15.26      2.82 o 
   2  -2  11     1127.75     1071.08     35.04 o 
   3  -2  11        6.79        6.07      3.55 o 
   4  -2  11      436.76      427.12     36.66 o 
   5  -2  11       54.09       56.06      7.90 o 
  -8  -1  11        8.74        6.87      4.20 o 
  -7  -1  11       68.70       72.37      5.36 o 
  -6  -1  11       27.00       24.78     12.22 o 
  -5  -1  11      158.52      166.43     10.44 o 
  -4  -1  11      289.50      303.15      8.75 o 
  -3  -1  11       59.92       59.72      5.00 o 
  -2  -1  11       66.95       65.46      4.73 o 
  -1  -1  11      211.53      210.08      7.76 o 
   0  -1  11      220.92      214.02      7.73 o 
   1  -1  11       52.28       57.25      4.60 o 
   2  -1  11      434.02      421.31      9.88 o 
   3  -1  11        4.88        5.84      1.79 o 
   4  -1  11        0.07        0.38      1.27 o 
  -8   0  11      572.36      341.32      8.43 o 
  -7   0  11      136.70      151.24      8.35 o 
  -6   0  11       25.88       18.93      8.14 o 
  -5   0  11       32.61       30.18      3.33 o 
  -4   0  11       98.41      108.84      7.23 o 
  -3   0  11      188.65      206.32      8.41 o 
  -2   0  11      594.88      640.42     14.34 o 
  -1   0  11      199.47      220.22      7.71 o 
   0   0  11       22.72       18.20      4.89 o 
   1   0  11       11.47       12.47      4.74 o 
   2   0  11        0.68        1.22      1.74 o 
   3   0  11       16.66       13.15      4.77 o 
   4   0  11       21.24       20.66      2.08 o 
  -7   1  11      190.64      188.63      6.61 o 
  -5   1  11      145.39      138.54      6.44 o 
  -4   1  11      396.50      395.45     14.88 o 
  -3   1  11      432.75      441.77     12.03 o 
  -2   1  11     1052.69     1075.12     20.69 o 
  -1   1  11      372.57      370.51     10.50 o 
   0   1  11      545.15      522.75     17.33 o 
   1   1  11       87.74       88.77      6.96 o 
   2   1  11       50.69       43.73      4.41 o 
   3   1  11       18.27       19.16      3.72 o 
   4   1  11        9.18        8.01      3.10 o 
  -7   2  11        4.96        4.93      3.34 o 
  -6   2  11       92.37       99.80      6.02 o 
  -5   2  11       55.06       43.12      5.17 o 
  -4   2  11        2.86        2.15      1.97 o 
  -3   2  11      247.11      210.48      9.99 o 
  -2   2  11      127.77      110.58      7.04 o 
  -1   2  11      219.26      234.74     10.65 o 
   0   2  11       48.66       48.79      4.23 o 
   1   2  11       11.17       15.10      5.30 o 
   2   2  11       95.29       86.05      7.55 o 
   3   2  11      418.84      411.90     17.88 o 
  -7   3  11        2.30        2.03      1.58 o 
  -6   3  11       78.71       72.67      4.71 o 
  -5   3  11        0.16       -0.28      3.01 o 
  -4   3  11        0.04        2.10      1.97 o 
  -3   3  11       27.62       21.73     12.51 o 
  -2   3  11        6.96        7.95      3.90 o 
  -1   3  11        4.30       10.84      4.75 o 
   0   3  11       58.27       66.58     20.87 o 
   1   3  11       16.17       14.37      7.47 o 
   2   3  11      159.72      144.66      7.28 o 
  -6   4  11        0.53        1.50      3.32 o 
  -5   4  11       78.15       77.17      6.15 o 
  -4   4  11        4.30        8.40      6.13 o 
  -3   4  11       98.62      118.87      8.00 o 
  -2   4  11        3.70        4.42      2.73 o 
  -1   4  11      197.72      210.38     11.40 o 
   0   4  11      178.26      194.10      8.63 o 
   1   4  11       14.97       16.16      9.58 o 
  -5   5  11       36.14       39.84      4.31 o 
  -4   5  11      189.93      170.56      7.97 o 
  -3   5  11       89.06       86.44     17.60 o 
  -2   5  11        1.22        5.31      5.44 o 
  -1   5  11        1.98        1.66      2.73 o 
  -3  -8  12        8.63       10.27      4.20 o 
  -2  -8  12      105.84      110.07     12.32 o 
  -1  -8  12      186.61      169.07      4.73 o 
   0  -8  12       73.53       77.39      4.29 o 
   1  -8  12      111.89      119.20      7.09 o 
   2  -8  12      106.92      105.35      9.80 o 
  -4  -7  12       24.57       21.49      8.82 o 
  -3  -7  12      336.94      333.07     10.83 o 
  -2  -7  12       25.54       26.54      9.98 o 
  -1  -7  12       58.95       61.10      3.47 o 
   0  -7  12      263.15      240.77      8.78 o 
   1  -7  12      235.22      244.56      8.02 o 
   2  -7  12       31.75       35.13      3.86 o 
   3  -7  12       14.17        8.76      6.34 o 
  -5  -6  12      138.83      124.93     11.11 o 
  -4  -6  12      614.21      700.54     27.34 o 
  -3  -6  12      456.67      470.15     11.46 o 
  -2  -6  12        5.62        3.60      2.01 o 
  -1  -6  12      256.30      260.85      5.40 o 
   0  -6  12      105.81      107.27      3.98 o 
   1  -6  12       62.92       65.71      4.85 o 
   2  -6  12       92.60       82.18      4.01 o 
   3  -6  12        2.06        2.57      2.12 o 
  -6  -5  12       26.45       27.47      5.86 o 
  -5  -5  12        4.70        4.85      2.51 o 
  -4  -5  12      187.50      184.99      7.65 o 
  -3  -5  12      357.91      346.81     19.52 o 
  -2  -5  12        4.86        3.62      2.36 o 
  -1  -5  12      973.73     1007.93     14.43 o 
   0  -5  12        2.35        1.38      1.60 o 
   1  -5  12        6.95        2.27      3.43 o 
   2  -5  12      197.54      195.97      6.37 o 
   3  -5  12       17.28       16.03      6.48 o 
   4  -5  12       35.64       30.74     13.44 o 
  -6  -4  12      314.42      336.40     11.52 o 
  -5  -4  12      405.06      428.09     10.62 o 
  -4  -4  12        0.13        1.19      3.01 o 
  -3  -4  12       12.74       11.85      3.98 o 
  -2  -4  12     1266.29     1298.04     29.99 o 
  -1  -4  12       40.99       38.83      3.49 o 
   0  -4  12      493.23      477.39     11.38 o 
   1  -4  12       46.20       46.70      3.01 o 
   2  -4  12        9.12       16.39      6.66 o 
   3  -4  12        5.82        3.13      3.23 o 
   4  -4  12        1.37       -1.06      3.36 o 
  -7  -3  12       21.91       14.09      8.71 o 
  -6  -3  12      129.97      136.96      8.47 o 
  -5  -3  12      237.42      220.95     11.56 o 
  -4  -3  12       73.59       79.57      8.54 o 
  -3  -3  12        4.08        4.51      2.11 o 
  -2  -3  12       52.62       51.06      5.05 o 
  -1  -3  12       15.66       20.50      6.16 o 
   0  -3  12     1008.34      931.11     19.84 o 
   1  -3  12       10.98       13.60      4.62 o 
   2  -3  12      533.12      511.79     13.35 o 
   3  -3  12       52.33       55.17      3.52 o 
   4  -3  12       87.71       85.64     14.09 o 
  -7  -2  12      110.78      112.99      6.51 o 
  -6  -2  12      131.95      134.75     10.47 o 
  -5  -2  12       63.66       62.88      4.62 o 
  -4  -2  12       26.39       21.46      6.47 o 
  -3  -2  12      123.58      119.62      4.83 o 
  -2  -2  12      205.43      190.72      5.92 o 
  -1  -2  12        3.71        0.83      2.52 o 
   0  -2  12      689.57      646.39     15.08 o 
   1  -2  12      158.55      150.05      4.85 o 
   2  -2  12       30.90       31.75      2.71 o 
   3  -2  12      107.32      110.18      4.66 o 
   4  -2  12       10.85       12.25      9.48 o 
  -7  -1  12      124.31      126.59      5.92 o 
  -6  -1  12       37.26       31.94      4.88 o 
  -5  -1  12      262.00      302.21     10.27 o 
  -4  -1  12      203.94      196.96      8.80 o 
  -3  -1  12       88.39       96.22      5.62 o 
  -2  -1  12       55.27       36.02      7.71 o 
  -1  -1  12       14.16       11.27      3.89 o 
   0  -1  12        0.26        0.37      2.26 o 
   1  -1  12        0.95        3.28      2.37 o 
   2  -1  12       14.01        7.16      2.35 o 
   3  -1  12       87.03       84.31      4.22 o 
   4  -1  12        5.51        5.82      4.66 o 
  -7   0  12      156.17      158.83      6.59 o 
  -6   0  12      325.82      350.21     15.31 o 
  -4   0  12      951.91      979.08     20.31 o 
  -3   0  12      215.91      202.07      9.37 o 
  -2   0  12      621.71      642.62     21.34 o 
  -1   0  12       35.32       29.66      4.43 o 
   0   0  12       55.33       34.51     13.02 o 
   1   0  12       12.63       16.39     11.37 o 
   2   0  12        8.78        8.68      3.06 o 
   3   0  12        2.61        1.34      2.60 o 
  -6   1  12        0.08        1.86      1.82 o 
  -5   1  12      337.99      324.69      9.87 o 
  -4   1  12       70.95       68.47      5.47 o 
  -3   1  12      312.89      350.19     12.68 o 
  -2   1  12        0.24       -0.36      3.02 o 
  -1   1  12        1.44        9.62      4.36 o 
   0   1  12       13.42       11.62      9.21 o 
   1   1  12      830.48      801.33     15.17 o 
   2   1  12       83.72       82.11      5.43 o 
   3   1  12       68.14       74.85      4.25 o 
  -6   2  12        6.09        7.27      5.67 o 
  -5   2  12       41.84       24.02     10.25 o 
  -4   2  12       14.83       14.56      7.47 o 
  -3   2  12        0.08        1.49      2.68 o 
  -2   2  12       76.01       76.72      5.21 o 
  -1   2  12       32.17       39.55      4.30 o 
   0   2  12      171.52      170.16      7.83 o 
   1   2  12       74.15       84.86     17.25 o 
   2   2  12       84.14      111.46     13.71 o 
  -6   3  12        9.35        8.58      7.58 o 
  -5   3  12      123.08      120.80      6.63 o 
  -4   3  12        2.81        4.45      3.21 o 
  -3   3  12      191.03      194.19     10.84 o 
  -2   3  12       83.85       86.47      6.46 o 
  -1   3  12       43.97       46.83      4.41 o 
   0   3  12       17.92       24.42      8.81 o 
   1   3  12       24.99       21.47     10.57 o 
  -5   4  12      157.78      176.60      8.10 o 
  -4   4  12        6.61        3.52      1.70 o 
  -3   4  12        1.91        3.88      2.36 o 
  -2   4  12      184.14      170.02      8.17 o 
  -1   4  12      117.41      125.00      7.04 o 
   0   4  12        0.06        0.68      2.64 o 
  -2  -8  13      159.27      160.63      6.98 o 
  -1  -8  13      162.49      176.67      7.65 o 
   0  -8  13       15.34        9.46      4.57 o 
  -4  -7  13       47.99       42.92     18.13 o 
  -3  -7  13      118.52      107.34      8.25 o 
  -2  -7  13      115.19      108.43      5.88 o 
  -1  -7  13       57.55       61.85      4.96 o 
   0  -7  13       38.79       34.91      6.59 o 
   1  -7  13       17.55        9.59      4.63 o 
   2  -7  13       28.44       26.33      6.33 o 
  -5  -6  13      145.02      150.86      7.85 o 
  -4  -6  13       10.04        6.95      3.40 o 
  -3  -6  13      749.04      780.33     15.39 o 
  -2  -6  13       14.82       13.69      5.01 o 
  -1  -6  13        0.21        0.26      1.13 o 
   0  -6  13       87.79       75.96      3.31 o 
   1  -6  13       33.67       36.87      2.41 o 
   2  -6  13       15.90       16.84      7.12 o 
   3  -6  13       13.78       13.21      8.06 o 
  -6  -5  13       10.43        7.44      7.52 o 
  -5  -5  13        7.16        5.29      3.83 o 
  -4  -5  13      740.13      826.69     15.78 o 
  -3  -5  13      184.98      192.49      7.96 o 
  -2  -5  13      458.93      455.41      8.49 o 
  -1  -5  13       57.45       56.40      2.89 o 
   0  -5  13        0.13        2.03      1.96 o 
   1  -5  13        0.16        1.85      1.86 o 
   2  -5  13        2.97        0.77      2.01 o 
   3  -5  13       57.42       63.01      3.10 o 
  -6  -4  13       54.40       52.65      5.86 o 
  -5  -4  13        3.73        3.63      2.10 o 
  -4  -4  13       44.65       40.89     10.95 o 
  -3  -4  13       26.68       29.84      4.00 o 
  -1  -4  13        0.24        1.84      2.78 o 
   0  -4  13      319.16      320.38      6.67 o 
   1  -4  13       29.89       42.01      4.60 o 
   2  -4  13      145.12      149.93      7.62 o 
   3  -4  13        2.49        2.84      2.34 o 
  -6  -3  13       13.54       12.48      6.10 o 
  -5  -3  13       95.70      100.00     17.25 o 
  -4  -3  13      149.74      154.15     15.66 o 
  -3  -3  13       16.02       12.18      3.16 o 
  -2  -3  13      588.98      558.19      9.84 o 
  -1  -3  13      250.31      253.59      5.99 o 
   0  -3  13       48.39       44.88     10.00 o 
   1  -3  13       71.85       67.49      3.33 o 
   2  -3  13       21.76       24.31      2.47 o 
   3  -3  13       87.37       82.84      4.08 o 
  -7  -2  13      133.46      128.07      9.99 o 
  -6  -2  13        7.75       11.25      3.87 o 
  -5  -2  13        1.46        3.25      2.93 o 
  -4  -2  13      132.72      117.05      4.10 o 
  -3  -2  13        1.15        1.97      2.00 o 
  -2  -2  13        7.98        7.18      1.83 o 
  -1  -2  13        2.99        2.78      1.68 o 
   0  -2  13        1.25        2.70      2.84 o 
   1  -2  13      117.02       98.02      7.49 o 
   2  -2  13        0.06        1.71      1.50 o 
   3  -2  13        6.08        6.91      3.89 o 
  -7  -1  13       66.62       64.99      4.56 o 
  -6  -1  13      377.48      385.91     16.19 o 
  -5  -1  13      147.64      149.03      6.41 o 
  -4  -1  13      247.13      256.74     12.52 o 
  -3  -1  13       72.02       52.63      5.07 o 
  -2  -1  13        5.16        2.75      3.29 o 
  -1  -1  13        9.36        5.51      2.61 o 
   0  -1  13       28.49       28.00      4.81 o 
   1  -1  13        5.41        7.08      3.13 o 
   2  -1  13       43.45       47.63      4.78 o 
   3  -1  13      218.02      201.36      7.98 o 
  -7   0  13      297.46      295.16      9.02 o 
  -6   0  13      105.96      103.06      8.58 o 
  -4   0  13        0.06        1.26      1.55 o 
  -3   0  13        2.94        2.64      2.79 o 
  -2   0  13        3.57        6.54      6.95 o 
  -1   0  13     1026.86      993.43     16.82 o 
   0   0  13       95.48       79.70      5.33 o 
   1   0  13       64.88       62.14      5.27 o 
   2   0  13      124.25      127.48      5.48 o 
  -6   1  13        0.76        2.32      1.36 o 
  -5   1  13        7.10        3.59      4.55 o 
  -4   1  13      157.99      155.57      7.34 o 
  -3   1  13       46.42       43.39      4.74 o 
  -2   1  13      178.90      170.71      9.34 o 
  -1   1  13      176.59      200.21     15.60 o 
   0   1  13       98.00      106.42      6.62 o 
   1   1  13       90.58       70.03      7.85 o 
   2   1  13        0.57        0.48      2.45 o 
  -6   2  13       15.24       11.56      7.30 o 
  -5   2  13       42.89       48.93      5.49 o 
  -4   2  13       39.27       35.52     14.75 o 
  -3   2  13      151.13      191.92     10.91 o 
  -2   2  13       16.89       25.16     14.12 o 
  -1   2  13        2.29        0.99      2.63 o 
   0   2  13      167.34      170.53      7.50 o 
   1   2  13      318.99      339.38     11.31 o 
  -5   3  13        0.03        1.52      3.14 o 
  -4   3  13       86.11       74.02      6.25 o 
  -3   3  13      237.70      261.05     14.52 o 
  -2   3  13       13.18        9.63      7.12 o 
  -1   3  13       14.31       18.55      5.46 o 
   0   3  13       14.84        6.85      6.27 o 
  -3   4  13      108.52      109.83     10.78 o 
  -3  -7  14        0.88        1.26      2.61 o 
  -2  -7  14       43.78       43.93     16.57 o 
  -1  -7  14       76.26       87.29      3.67 o 
   0  -7  14       14.91       14.33      5.60 o 
  -4  -6  14      250.60      246.62      8.90 o 
  -3  -6  14       12.55       15.61      9.30 o 
  -2  -6  14        2.16        8.11      3.12 o 
  -1  -6  14       27.85       33.02      2.63 o 
   0  -6  14        0.43        1.36      1.56 o 
   1  -6  14       98.90      111.23      4.12 o 
  -5  -5  14       55.95       54.51      4.50 o 
  -4  -5  14      115.66      121.47     10.89 o 
  -3  -5  14        0.30        1.00      3.41 o 
  -2  -5  14      110.35      111.66      4.75 o 
  -1  -5  14       78.03       91.12      3.73 o 
   0  -5  14      167.95      168.53      6.21 o 
   1  -5  14        0.02        2.49      1.22 o 
   2  -5  14      175.20      182.10      5.40 o 
  -5  -4  14       24.47       17.28      6.75 o 
  -4  -4  14      230.96      205.87     10.49 o 
  -3  -4  14      249.57      277.18     12.90 o 
  -2  -4  14        5.82        2.76      1.89 o 
  -1  -4  14       49.53       48.44      3.21 o 
   0  -4  14       72.15       82.70      6.97 o 
   1  -4  14      129.43      132.01      6.65 o 
   2  -4  14        3.28        1.87      1.45 o 
  -6  -3  14       63.70       67.34      7.43 o 
  -5  -3  14        0.44        1.03      1.85 o 
  -4  -3  14        1.15        3.18      2.32 o 
  -3  -3  14       31.18       31.35      6.48 o 
  -2  -3  14       16.70       11.57      3.64 o 
  -1  -3  14      139.94      122.53      8.01 o 
   0  -3  14        5.72        5.00      2.08 o 
   1  -3  14       12.96       17.93      3.41 o 
   2  -3  14        2.34        1.72      1.19 o 
  -6  -2  14       90.43       94.09      6.26 o 
  -5  -2  14      206.49      182.99     13.32 o 
  -4  -2  14        1.71        1.62      1.60 o 
  -3  -2  14      111.26       93.28      4.05 o 
  -2  -2  14        6.91        6.28      2.20 o 
  -1  -2  14       30.27       35.00      4.05 o 
   0  -2  14       55.25       63.68      5.61 o 
   1  -2  14      271.43      256.76     11.54 o 
   2  -2  14       14.39       11.98      4.61 o 
  -6  -1  14        1.38        0.75      1.78 o 
  -5  -1  14        0.25        2.14      2.95 o 
  -4  -1  14        0.06        2.23      3.27 o 
  -3  -1  14      611.15      596.24     16.53 o 
  -2  -1  14      116.07      108.51      7.73 o 
  -1  -1  14        6.58        4.11      1.72 o 
   0  -1  14      100.00      105.53      4.66 o 
   1  -1  14      274.59      275.43     12.59 o 
   2  -1  14       31.23       25.66      3.09 o 
  -6   0  14      210.17      220.88      8.75 o 
  -4   0  14      121.84      126.73      8.65 o 
  -3   0  14      165.81      161.94     10.11 o 
  -2   0  14      120.59      154.94     10.02 o 
  -1   0  14      102.23       94.25      6.51 o 
   0   0  14        1.72        2.13      2.02 o 
   1   0  14       45.52       57.24      7.87 o 
  -6   1  14       60.04       59.78      5.23 o 
  -5   1  14      122.21      122.05      7.39 o 
  -4   1  14        0.69        6.35      3.10 o 
  -3   1  14        0.97       -1.21      3.83 o 
  -2   1  14       32.59       38.21     10.17 o 
  -1   1  14      450.45      463.02     25.72 o 
   0   1  14       73.72       84.87      5.96 o 
   1   1  14        2.28        1.07      2.47 o 
  -5   2  14      276.01      255.70     10.01 o 
  -4   2  14       23.56       24.11     11.79 o 
  -3   2  14        0.38        0.41      3.16 o 
  -2   2  14        2.26        4.41      2.31 o 
  -1   2  14      137.55      143.72      7.71 o 
   0   2  14       62.59       54.20      5.14 o 
  -3  -6  15      117.64      133.08      7.12 o 
  -2  -6  15       75.19       80.34      5.50 o 
  -1  -6  15        0.37        1.53      1.45 o 
   0  -6  15       98.52      109.51      4.09 o 
  -4  -5  15        1.49        1.88      1.83 o 
  -3  -5  15       42.05       48.60      4.74 o 
  -2  -5  15       53.67       53.81      3.23 o 
  -1  -5  15       97.42       85.80      3.75 o 
   0  -5  15        0.00        2.26      1.97 o 
   1  -5  15        8.49        5.22      2.32 o 
  -5  -4  15      120.99      125.93      7.16 o 
  -4  -4  15       27.21       19.21      7.72 o 
  -3  -4  15      179.17      163.89      7.47 o 
  -2  -4  15        7.12        7.76      4.39 o 
  -1  -4  15        2.17        4.25      2.24 o 
   0  -4  15        8.13        7.02      2.12 o 
   1  -4  15       10.91       11.26      3.59 o 
  -5  -3  15       88.33       74.32      6.83 o 
  -4  -3  15        1.47        2.03      2.84 o 
  -3  -3  15        1.09        0.17      1.94 o 
  -2  -3  15       64.25       61.60      5.70 o 
  -1  -3  15      117.66      119.08      5.16 o 
   0  -3  15       25.08       20.55      7.52 o 
   1  -3  15        2.94        3.79      2.93 o 
  -5  -2  15      286.73      272.97     13.69 o 
  -4  -2  15      149.48      135.85      7.27 o 
  -3  -2  15        0.09        2.77      2.32 o 
  -2  -2  15       83.26       85.45      4.86 o 
  -1  -2  15      272.88      266.18     10.60 o 
   0  -2  15       39.71       41.23      3.90 o 
   1  -2  15      138.82      146.87      5.75 o 
  -5  -1  15      134.48      150.48      7.67 o 
  -4  -1  15      227.48      267.34      9.61 o 
  -3  -1  15       67.84       67.33      7.54 o 
  -2  -1  15        1.04       -1.01      2.39 o 
  -1  -1  15      111.68      119.94      5.21 o 
   0  -1  15        8.48       14.14      3.82 o 
   1  -1  15        0.12        1.17      2.74 o 
  -5   0  15        6.80        5.34      2.74 o 
  -4   0  15       21.81       24.26     16.73 o 
  -3   0  15      444.37      444.18     19.74 o 
  -2   0  15       85.32       93.23      6.12 o 
  -1   0  15        0.10       -0.36      2.76 o 
   0   0  15        8.27       16.59      5.65 o 
  -4   1  15       16.91       18.81      8.35 o 
  -3   1  15      188.94      214.71     12.01 o 
  -2   1  15      108.17      125.41      7.43 o 
  -1   1  15       12.63        6.88      3.75 o 
  -3  -4  16       38.53       39.52     14.98 o 
  -2  -4  16       72.64       67.04      3.56 o 
  -1  -4  16       12.89       15.38      9.01 o 
  -4  -3  16       20.69       16.09      6.34 o 
  -3  -3  16      118.64      114.48      5.23 o 
  -2  -3  16      109.50      102.19      4.34 o 
  -1  -3  16      182.26      194.56     10.33 o 
  -3  -2  16       98.69      108.79      4.63 o 
  -2  -2  16       13.97       12.29      4.58 o 
  -1  -2  16        2.27        1.31      1.75 o 
  -4  -1  16       72.66       91.49      5.97 o 
  -3  -1  16        1.22       -0.33      2.99 o 
  -2  -1  16        0.45        2.92      2.03 o 
  -1  -1  16       92.30       99.80      6.54 o 
                                                 
